# Supplementary material for: Mutational processes in cancer preferentially affect binding of particular transcription factors
Source: Sci Rep. 2021 Feb 8;11:3339. doi: 10.1038/s41598-021-82910-0 (PMC7870974; doi:10.1038/s41598-021-82910-0)
Supplement: Supplementary file 2 — Supplementary Tables. [file 41598_2021_82910_MOESM2_ESM.xlsx]

## Sheet: Contents
Mutational Processes in Cancer Preferentially Affect Binding of Particular Transcription Factors
Mo Liu, Arnoud Boot, Alvin W.T. Ng, Raluca Gordân, Steven G. Rozen
Supplemenatry Tables
Table S1 Details of tumors selected in Table 1. Sample name (“Sample”), cancer type (“Cancer Type”), predominant signature (“Signature”), and the proportion of mutations assigned to the predominant signature (“Assignment of Signature”)
Table S2 The GRs predicted by Signature-QBiC method for all 582 TFs across 47 mutational signatures
Table S3 The LRs predicted by Signature-QBiC method for all 582 TFs across 47 mutational signatures
Table S4 Detailed information of each TF
Table S5 The contribution of each mutation class to the GR and LR of PHOX2A induced by SBS2
Table S6 Information of gain-of-binding TFs enriched in pathways across 47 mutational signatures. NA is applied if a pathway is not enriched for gain-of-binding TFs affected by a mutational signature.
Table S7 Information of loss-of-binding TFs enriched in pathways across 47 mutational signatures. NA is applied if a pathway is not enriched for loss-of-binding TFs affected by a mutational signature.
Table S8 Effect of +AT signatures on AT-PWM TF (321 TFs)
Table S9 Effect of -AT signatures on GC-PWM TF (74 TFs)
Table S10 P-values corresponding to GRs in Table S2
Table S11 P-values corresponding to LRs in Table S3

## Sheet: Table S1
Sample	Cancer type	Signature	Assignment of Signature
SP117369	Breast-AdenoCA	SBS2	0.550221
SP117250	Breast-AdenoCA	SBS2	0.434285
SP117011	Breast-AdenoCA	SBS2	0.59712
SP2293	Breast-AdenoCA	SBS2	0.498087
SP12856	Breast-AdenoCA	SBS2	0.407498
SP7692	Breast-LobularCA	SBS2	0.515286
SP30803	Head-SCC	SBS2	0.402362
SP135451	Panc-Endocrine	SBS2	0.432057
SP87903	Thy-AdenoCA	SBS2	0.445683
SP30675	Head-SCC	SBS4	0.521701
SP30113	Head-SCC	SBS4	0.470528
SP30332	Head-SCC	SBS4	0.515439
SP54363	Lung-AdenoCA	SBS4	0.576359
SP53618	Lung-AdenoCA	SBS4	0.534393
SP55509	Lung-AdenoCA	SBS4	0.686642
SP52232	Lung-AdenoCA	SBS4	0.656257
SP53810	Lung-AdenoCA	SBS4	0.594615
SP56079	Lung-AdenoCA	SBS4	0.588345
SP52667	Lung-AdenoCA	SBS4	0.483167
SP50827	Lung-AdenoCA	SBS4	0.448181
SP54113	Lung-AdenoCA	SBS4	0.761097
SP55142	Lung-AdenoCA	SBS4	0.659084
SP55235	Lung-AdenoCA	SBS4	0.662562
SP50611	Lung-AdenoCA	SBS4	0.638036
SP52779	Lung-AdenoCA	SBS4	0.485528
SP53387	Lung-AdenoCA	SBS4	0.885243
SP50321	Lung-AdenoCA	SBS4	0.635594
SP53073	Lung-AdenoCA	SBS4	0.673163
SP55387	Lung-AdenoCA	SBS4	0.482657
SP56537	Lung-SCC	SBS4	0.520254
SP57818	Lung-SCC	SBS4	0.445002
SP56644	Lung-SCC	SBS4	0.485187
SP56821	Lung-SCC	SBS4	0.688286
SP56704	Lung-SCC	SBS4	0.713447
SP56541	Lung-SCC	SBS4	0.507498
SP58668	Lung-SCC	SBS4	0.429647
SP57619	Lung-SCC	SBS4	0.442855
SP56827	Lung-SCC	SBS4	0.408005
SP57933	Lung-SCC	SBS4	0.550012
SP57735	Lung-SCC	SBS4	0.422078
SP57941	Lung-SCC	SBS4	0.505836
SP58342	Lung-SCC	SBS4	0.418871
SP58349	Lung-SCC	SBS4	0.406405
SP57586	Lung-SCC	SBS4	0.410781
SP58326	Lung-SCC	SBS4	0.445354
SP56754	Lung-SCC	SBS4	0.57826
SP57267	Lung-SCC	SBS4	0.428545
SP57189	Lung-SCC	SBS4	0.418126
SP57669	Lung-SCC	SBS4	0.444717
SP57066	Lung-SCC	SBS4	0.547053
SP56730	Lung-SCC	SBS4	0.480862
SP56569	Lung-SCC	SBS4	0.54183
SP58245	Lung-SCC	SBS4	0.479771
SP56502	Lung-SCC	SBS4	0.567828
SP124420	Skin-Melanoma	SBS7a	0.74189
SP124319	Skin-Melanoma	SBS7a	0.792631
SP124377	Skin-Melanoma	SBS7a	0.788366
SP124365	Skin-Melanoma	SBS7a	0.697507
SP124462	Skin-Melanoma	SBS7a	0.778322
SP124403	Skin-Melanoma	SBS7a	0.691632
SP124431	Skin-Melanoma	SBS7a	0.765687
SP124447	Skin-Melanoma	SBS7a	0.519122
SP124415	Skin-Melanoma	SBS7a	0.684346
SP124326	Skin-Melanoma	SBS7a	0.791059
SP124454	Skin-Melanoma	SBS7a	0.841463
SP124364	Skin-Melanoma	SBS7a	0.595044
SP124434	Skin-Melanoma	SBS7a	0.530145
SP124399	Skin-Melanoma	SBS7a	0.644979
SP124362	Skin-Melanoma	SBS7a	0.902253
SP124436	Skin-Melanoma	SBS7a	0.745432
SP124401	Skin-Melanoma	SBS7a	0.684281
SP124456	Skin-Melanoma	SBS7a	0.424907
SP124334	Skin-Melanoma	SBS7a	0.634827
SP124333	Skin-Melanoma	SBS7a	0.735434
SP124460	Skin-Melanoma	SBS7a	0.5988
SP124389	Skin-Melanoma	SBS7a	0.838838
SP124329	Skin-Melanoma	SBS7a	0.730342
SP124428	Skin-Melanoma	SBS7a	0.774726
SP124367	Skin-Melanoma	SBS7a	0.656079
SP124418	Skin-Melanoma	SBS7a	0.666771
SP124409	Skin-Melanoma	SBS7a	0.66523
SP124307	Skin-Melanoma	SBS7a	0.558629
SP124444	Skin-Melanoma	SBS7a	0.700639
SP124406	Skin-Melanoma	SBS7a	0.6714
SP124380	Skin-Melanoma	SBS7a	0.767699
SP124452	Skin-Melanoma	SBS7a	0.724196
SP124382	Skin-Melanoma	SBS7a	0.664072
SP124425	Skin-Melanoma	SBS7a	0.621339
SP124311	Skin-Melanoma	SBS7a	0.574479
SP124394	Skin-Melanoma	SBS7a	0.587784
SP124376	Skin-Melanoma	SBS7a	0.720262
SP124449	Skin-Melanoma	SBS7a	0.672339
SP124458	Skin-Melanoma	SBS7a	0.748651
SP124369	Skin-Melanoma	SBS7a	0.74244
SP124351	Skin-Melanoma	SBS7a	0.832651
SP124423	Skin-Melanoma	SBS7a	0.684977
SP124305	Skin-Melanoma	SBS7a	0.632519
SP124386	Skin-Melanoma	SBS7a	0.704394
SP124439	Skin-Melanoma	SBS7a	0.664877
SP124396	Skin-Melanoma	SBS7a	0.678802
SP124298	Skin-Melanoma	SBS7a	0.744139
SP124384	Skin-Melanoma	SBS7a	0.690031
SP124412	Skin-Melanoma	SBS7a	0.772694
SP83146	Skin-Melanoma	SBS7a	0.776272
SP82399	Skin-Melanoma	SBS7a	0.561804
SP82445	Skin-Melanoma	SBS7a	0.654576
SP82614	Skin-Melanoma	SBS7a	0.661187
SP82644	Skin-Melanoma	SBS7a	0.53882
SP82417	Skin-Melanoma	SBS7a	0.641266
SP104056	Skin-Melanoma	SBS7a	0.623512
SP82796	Skin-Melanoma	SBS7a	0.540734
SP83312	Skin-Melanoma	SBS7a	0.730603
SP82433	Skin-Melanoma	SBS7a	0.665937
SP82459	Skin-Melanoma	SBS7a	0.644992
SP82429	Skin-Melanoma	SBS7a	0.58115
SP82461	Skin-Melanoma	SBS7a	0.513699
SP82780	Skin-Melanoma	SBS7a	0.805873
SP82451	Skin-Melanoma	SBS7a	0.834814
SP82431	Skin-Melanoma	SBS7a	0.630107
SP103894	Skin-Melanoma	SBS7a	0.802083
SP104530	Skin-Melanoma	SBS7a	0.697579
SP82836	Skin-Melanoma	SBS7a	0.619138
SP82900	Skin-Melanoma	SBS7a	0.544595
SP83242	Skin-Melanoma	SBS7a	0.794369
SP83482	Skin-Melanoma	SBS7a	0.436446
SP83083	Skin-Melanoma	SBS7a	0.626469
SP83019	Skin-Melanoma	SBS7a	0.608045
SP83382	Skin-Melanoma	SBS7a	0.812484
SP82435	Skin-Melanoma	SBS7a	0.67926
SP83844	Skin-Melanoma	SBS7a	0.698419
SP82756	Skin-Melanoma	SBS7a	0.57521
SP83099	Skin-Melanoma	SBS7a	0.79783
SP82988	Skin-Melanoma	SBS7a	0.705239
SP103866	Skin-Melanoma	SBS7a	0.668264
SP19295	ColoRect-AdenoCA	SBS10a	0.515039
SP18946	ColoRect-AdenoCA	SBS10a	0.478793
SP22031	ColoRect-AdenoCA	SBS10a	0.517942
SP16886	ColoRect-AdenoCA	SBS10a	0.457343
SP80615	ColoRect-AdenoCA	SBS10a	0.431281
SP92659	Uterus-AdenoCA	SBS10a	0.610493
SP1781	Bladder-TCC	SBS13	0.440263
SP1712	Bladder-TCC	SBS13	0.409788
SP963	Bladder-TCC	SBS13	0.501474
SP117372	Breast-AdenoCA	SBS13	0.432943
SP117369	Breast-AdenoCA	SBS13	0.483485
SP2293	Breast-AdenoCA	SBS13	0.487605
SP116361	Breast-AdenoCA	SBS13	0.440345
SP12856	Breast-AdenoCA	SBS13	0.509073
SP3631	Breast-AdenoCA	SBS13	0.54277
SP8532	Breast-LobularCA	SBS13	0.557404
SP9433	Breast-LobularCA	SBS13	0.433632
SP107640	Cervix-SCC	SBS13	0.428657
SP30803	Head-SCC	SBS13	0.49957
SP33688	Head-SCC	SBS13	0.446808
SP94236	Uterus-AdenoCA	SBS13	0.506356
SP90629	Uterus-AdenoCA	SBS13	0.454316
SP111043	Eso-AdenoCA	SBS17b	0.586828
SP111011	Eso-AdenoCA	SBS17b	0.441168
SP111026	Eso-AdenoCA	SBS17b	0.401828
SP110863	Eso-AdenoCA	SBS17b	0.525166
SP111058	Eso-AdenoCA	SBS17b	0.493442
SP111066	Eso-AdenoCA	SBS17b	0.447946
SP111113	Eso-AdenoCA	SBS17b	0.413962
SP111175	Eso-AdenoCA	SBS17b	0.406782
SP111074	Eso-AdenoCA	SBS17b	0.495108
SP84922	Stomach-AdenoCA	SBS17b	0.422273
SP84491	Stomach-AdenoCA	SBS17b	0.449764
SP98289	Kidney-RCC	SBS22	0.612486
SP103057	Kidney-RCC	SBS22	0.45923
SP102973	Kidney-RCC	SBS22	0.825811
SP103535	Kidney-RCC	SBS22	0.582791
SP103507	Kidney-RCC	SBS22	0.619026
SP102957	Liver-HCC	SBS22	0.614337

## Sheet: Table S2
Table S2 The GRs predicted by Signature-QBiC method for all 582 TFs across 47 mutational signatures
Gene	SBS1	SBS2	SBS3	SBS4	SBS5	SBS6	SBS7a	SBS7b	SBS7c	SBS7d	SBS8	SBS9	SBS10a	SBS10b	SBS11	SBS12	SBS13	SBS14	SBS15	SBS16	SBS17a	SBS17b	SBS18	SBS19	SBS20	SBS21	SBS22	SBS23	SBS24	SBS25	SBS26	SBS28	SBS29	SBS30	SBS31	SBS32	SBS33	SBS34	SBS35	SBS36	SBS37	SBS38	SBS39	SBS40	SBS41	SBS42	SBS44
ALX1	1.05694	4.83795	0.949009	1.65171	1.10298	1.23712	2.6722	1.12206	1.36075	1.07455	1.8201	0.869961	3.11069	1.65753	1.95383	0.284023	1.2493	2.19951	1.20497	0.731148	0.167101	0.136891	2.20124	1.55094	1.24989	0.189835	1.03809	1.25	1.38836	1.10577	0.203196	0.40183	1.81205	2.01571	0.922169	2.70356	0.512225	3.47372	1.07727	2.70093	0.298591	1.49115	0.766517	1.4686	1.32964	1.38799	1.38482
ALX3	1.10771	4.66137	0.977848	1.70603	1.1053	1.30436	2.68282	1.24475	1.36048	1.02869	1.81104	0.862308	3.17086	1.68854	1.98366	0.281115	1.2493	2.28285	1.29537	0.719272	0.167101	0.136891	2.20124	1.65122	1.37004	0.198618	1.00146	1.3753	1.42874	1.11129	0.203196	0.40183	1.82383	2.02942	1.00916	2.70356	0.50898	3.18584	1.17241	2.71897	0.289836	1.65134	0.766517	1.4686	1.27738	1.47779	1.42271
ALX4	1.10771	4.66137	0.977848	1.70603	1.1053	1.30436	2.68282	1.24475	1.36048	1.02869	1.81104	0.862308	3.17086	1.68854	1.98366	0.281115	1.2493	2.28285	1.29537	0.719272	0.167101	0.136891	2.20124	1.65122	1.37004	0.198618	1.00146	1.3753	1.42874	1.11129	0.203196	0.40183	1.82383	2.02942	1.00916	2.70356	0.50898	3.18584	1.17241	2.71897	0.289836	1.65134	0.766517	1.4686	1.27738	1.47779	1.42271
ANHX	1.82787	0.882611	1.18287	1.61395	1.10305	2.0088	0.931736	0.944143	1.07303	0.590131	1.35524	1.01988	1.51762	2.03659	1.24169	0.621284	2.52581	1.97537	2.18773	1.42629	0.434362	1.18847	1.47693	1.28727	1.91276	0.482443	1.06984	1.55008	1.7862	1.10246	0.604948	2.12886	1.69842	1.09241	1.15059	1.09371	0.452851	0.751099	1.70955	1.6458	0.696129	2.17137	1.09755	1.21279	1.33783	1.82979	1.64097
AR	1.19133	0.226745	1.21028	1.37514	1.18119	1.63441	0.588599	0.69357	0.773703	0.543859	1.15025	1.13211	0.568719	1.23171	0.971146	0.904677	2.26953	1.3472	1.87158	2.02883	0.648358	1.85627	1.06494	1.0413	1.7666	0.518256	0.83316	1.30246	1.56257	0.999965	0.934015	2.88187	1.33209	0.828617	1.07503	0.764392	0.534891	0.385345	1.50678	1.05792	1.02809	1.54337	1.23145	1.20447	1.29279	1.60875	1.5627
ARID3A	1.14857	2.90359	1.10423	1.80524	1.18652	1.33534	1.91387	1.33121	1.60643	0.936218	1.98632	0.802103	4.36518	1.47228	2.63674	0.252631	1.1621	3.24121	1.07198	0.671933	0.193094	0.0955327	2.48927	1.61092	1.59284	0.230804	0.822868	1.6118	1.56803	1.2415	0.180745	0.274288	2.1056	2.32225	1.11868	3.33563	0.462819	1.91084	1.3125	2.97963	0.28529	1.90103	0.805308	1.47018	0.97559	1.63043	1.6989
ARID3B	1.14857	2.90359	1.10423	1.80524	1.18652	1.33534	1.91387	1.33121	1.60643	0.936218	1.98632	0.802103	4.36518	1.47228	2.63674	0.252631	1.1621	3.24121	1.07198	0.671933	0.193094	0.0955327	2.48927	1.61092	1.59284	0.230804	0.822868	1.6118	1.56803	1.2415	0.180745	0.274288	2.1056	2.32225	1.11868	3.33563	0.462819	1.91084	1.3125	2.97963	0.28529	1.90103	0.805308	1.47018	0.97559	1.63043	1.6989
ARID3C	1.14857	2.90359	1.10423	1.80524	1.18652	1.33534	1.91387	1.33121	1.60643	0.936218	1.98632	0.802103	4.36518	1.47228	2.63674	0.252631	1.1621	3.24121	1.07198	0.671933	0.193094	0.0955327	2.48927	1.61092	1.59284	0.230804	0.822868	1.6118	1.56803	1.2415	0.180745	0.274288	2.1056	2.32225	1.11868	3.33563	0.462819	1.91084	1.3125	2.97963	0.28529	1.90103	0.805308	1.47018	0.97559	1.63043	1.6989
ARID5A	1.23479	2.45769	1.17451	1.8751	1.2439	1.51677	1.88267	1.37382	2.04094	0.904515	1.97304	0.848115	5.89235	1.78428	2.52046	0.273227	1.05628	3.51656	1.0773	0.667833	0.245119	0.244326	2.60639	1.50283	1.84727	0.249019	0.671977	1.50046	1.62881	1.2506	0.212428	0.300142	2.13337	2.38942	1.16379	3.1402	0.482889	1.37166	1.39617	3.25094	0.306483	1.99269	0.908755	1.52487	0.969187	1.71858	1.95155
ARID5B	1.24043	2.74902	1.19094	1.92212	1.24404	1.51901	1.95236	1.46648	1.77313	0.883513	1.97081	0.842733	6.03147	1.96301	2.5904	0.270505	1.06443	3.52795	1.0978	0.69343	0.222481	0.202589	2.63837	1.57291	2.01702	0.245809	0.654052	1.63819	1.63836	1.24704	0.212205	0.285749	2.195	2.42914	1.28245	3.07561	0.477733	1.23879	1.50976	3.34148	0.292724	2.15024	0.910044	1.53726	0.961222	1.78708	1.97749
ARNT	1.43354	0.135001	1.20814	1.142	1.05432	1.36754	0.284931	0.408762	0.837726	0.652168	0.929461	1.34559	0.326887	0.683925	0.523797	1.32776	1.94175	1.00281	1.93071	1.44085	0.768219	3.80115	0.639741	0.375145	1.73704	1.2742	0.798047	0.609763	1.00738	0.972766	1.35443	2.27836	0.85306	0.435727	0.838541	0.464847	1.11848	0.256836	1.27517	0.563539	1.04024	1.14333	1.29724	1.06814	1.35984	0.990146	1.3176
ARNT2	1.43354	0.135001	1.20814	1.142	1.05432	1.36754	0.284931	0.408762	0.837726	0.652168	0.929461	1.34559	0.326887	0.683925	0.523797	1.32776	1.94175	1.00281	1.93071	1.44085	0.768219	3.80115	0.639741	0.375145	1.73704	1.2742	0.798047	0.609763	1.00738	0.972766	1.35443	2.27836	0.85306	0.435727	0.838541	0.464847	1.11848	0.256836	1.27517	0.563539	1.04024	1.14333	1.29724	1.06814	1.35984	0.990146	1.3176
ARNTL	1.43354	0.135001	1.20814	1.142	1.05432	1.36754	0.284931	0.408762	0.837726	0.652168	0.929461	1.34559	0.326887	0.683925	0.523797	1.32776	1.94175	1.00281	1.93071	1.44085	0.768219	3.80115	0.639741	0.375145	1.73704	1.2742	0.798047	0.609763	1.00738	0.972766	1.35443	2.27836	0.85306	0.435727	0.838541	0.464847	1.11848	0.256836	1.27517	0.563539	1.04024	1.14333	1.29724	1.06814	1.35984	0.990146	1.3176
ARNTL2	1.43354	0.135001	1.20814	1.142	1.05432	1.36754	0.284931	0.408762	0.837726	0.652168	0.929461	1.34559	0.326887	0.683925	0.523797	1.32776	1.94175	1.00281	1.93071	1.44085	0.768219	3.80115	0.639741	0.375145	1.73704	1.2742	0.798047	0.609763	1.00738	0.972766	1.35443	2.27836	0.85306	0.435727	0.838541	0.464847	1.11848	0.256836	1.27517	0.563539	1.04024	1.14333	1.29724	1.06814	1.35984	0.990146	1.3176
ARX	1.10771	4.16562	1.01593	1.71529	1.09005	1.31416	2.58588	1.10513	1.52643	0.972557	1.80538	0.883138	3.24889	1.55779	1.89645	0.290537	1.29295	2.39405	1.35118	0.712071	0.186457	0.203651	2.16931	1.47084	1.60804	0.225328	1.01693	1.41386	1.48189	1.12227	0.210183	0.43629	1.80001	2.01106	1.08489	2.49887	0.495117	2.90139	1.32471	2.69472	0.3118	1.74955	0.799354	1.46109	1.30152	1.54287	1.47239
ASCL1	1.804	0.948728	0.935161	0.988841	0.884722	1.12382	0.539625	0.478597	0.789874	0.963329	0.912392	0.868146	1.23462	1.0013	0.574541	1.05834	1.6802	1.36668	0.91902	0.92034	1.61093	0.577061	0.854577	0.524148	1.10463	1.271	1.205	0.410541	0.764794	1.08853	1.09913	0.973262	0.835724	0.467225	0.777864	0.801468	0.550067	0.399299	1.11627	0.930719	1.10643	1.08377	1.06259	0.88046	0.932056	0.654289	0.925252
ASCL2	1.804	0.948728	0.935161	0.988841	0.884722	1.12382	0.539625	0.478597	0.789874	0.963329	0.912392	0.868146	1.23462	1.0013	0.574541	1.05834	1.6802	1.36668	0.91902	0.92034	1.61093	0.577061	0.854577	0.524148	1.10463	1.271	1.205	0.410541	0.764794	1.08853	1.09913	0.973262	0.835724	0.467225	0.777864	0.801468	0.550067	0.399299	1.11627	0.930719	1.10643	1.08377	1.06259	0.88046	0.932056	0.654289	0.925252
ASCL3	1.804	0.948728	0.935161	0.988841	0.884722	1.12382	0.539625	0.478597	0.789874	0.963329	0.912392	0.868146	1.23462	1.0013	0.574541	1.05834	1.6802	1.36668	0.91902	0.92034	1.61093	0.577061	0.854577	0.524148	1.10463	1.271	1.205	0.410541	0.764794	1.08853	1.09913	0.973262	0.835724	0.467225	0.777864	0.801468	0.550067	0.399299	1.11627	0.930719	1.10643	1.08377	1.06259	0.88046	0.932056	0.654289	0.925252
ASCL4	1.804	0.948728	0.935161	0.988841	0.884722	1.12382	0.539625	0.478597	0.789874	0.963329	0.912392	0.868146	1.23462	1.0013	0.574541	1.05834	1.6802	1.36668	0.91902	0.92034	1.61093	0.577061	0.854577	0.524148	1.10463	1.271	1.205	0.410541	0.764794	1.08853	1.09913	0.973262	0.835724	0.467225	0.777864	0.801468	0.550067	0.399299	1.11627	0.930719	1.10643	1.08377	1.06259	0.88046	0.932056	0.654289	0.925252
ASCL5	1.804	0.948728	0.935161	0.988841	0.884722	1.12382	0.539625	0.478597	0.789874	0.963329	0.912392	0.868146	1.23462	1.0013	0.574541	1.05834	1.6802	1.36668	0.91902	0.92034	1.61093	0.577061	0.854577	0.524148	1.10463	1.271	1.205	0.410541	0.764794	1.08853	1.09913	0.973262	0.835724	0.467225	0.777864	0.801468	0.550067	0.399299	1.11627	0.930719	1.10643	1.08377	1.06259	0.88046	0.932056	0.654289	0.925252
ATF1	0.974886	1.03801	1.23558	1.66979	1.07846	1.59226	1.05807	1.01553	0.896638	0.581556	1.38304	0.958185	1.91708	1.1691	1.62151	0.625649	1.49653	2.30156	1.79008	0.845243	0.47685	2.73379	1.52366	1.28788	2.15931	0.508774	0.724329	1.6265	1.83874	0.975587	0.614422	0.919814	1.78206	1.18477	1.1031	1.35933	0.710004	0.455294	1.7614	1.77093	0.405594	1.86902	1.17163	1.23096	0.858683	2.0215	1.67078
ATF2	1.0166	1.41801	1.32702	1.93761	1.09681	1.50117	1.59016	1.68067	0.917116	0.586298	1.49214	0.797097	1.71039	1.19531	1.9268	0.483403	1.56473	2.39624	1.63255	0.833911	0.339578	1.86044	1.53198	1.72249	2.47127	0.448616	0.694187	2.03874	1.78198	0.98714	0.46946	0.789091	1.78444	1.59651	1.57039	1.4727	0.597124	0.720123	2.03405	1.80263	0.334395	2.43324	1.20673	1.30171	0.846981	2.1142	1.62306
ATF3	1.34539	0.862928	1.28048	1.84705	1.00344	1.60576	1.1598	1.30088	1.12415	0.607461	1.5292	0.911556	2.36009	1.27398	1.73878	0.495931	1.85862	2.99524	1.89063	0.768962	0.503652	1.45154	1.57892	1.35313	2.71626	0.555666	0.836216	1.82433	1.79454	1.06488	0.451618	0.867197	1.83184	1.35576	1.33445	1.28296	0.49915	0.545482	2.09095	1.97843	0.450902	2.24138	1.19102	1.22142	1.03187	1.99232	1.78334
ATOH1	1.33152	1.26023	1.32246	2.08052	1.06229	1.43485	1.40617	1.55137	1.33132	0.54794	1.61437	0.766961	3.19705	1.507	1.63398	0.420935	1.92511	2.92116	1.4537	0.885059	0.477103	0.844183	1.75337	1.54213	2.89636	0.465528	0.897195	1.7237	1.52526	1.10257	0.425238	0.818493	1.72243	1.45607	1.63586	1.39624	0.440694	0.621527	2.16994	2.30217	0.410155	2.55481	1.21385	1.31595	0.946731	1.87493	1.75915
ATOH7	1.82124	0.789763	1.25113	2.05309	1.00819	1.27589	1.12695	1.55137	1.33132	0.647095	1.52626	0.766961	2.29297	1.11445	1.50077	0.469101	1.8453	2.69184	1.2621	0.908991	0.513842	0.940768	1.47709	1.33257	2.71122	0.555799	0.931812	1.7054	1.39614	1.13094	0.479072	1.07556	1.56305	1.28919	1.6118	1.11749	0.440694	0.55444	2.04279	1.8921	0.481558	2.55221	1.0843	1.26324	0.955416	1.74343	1.57717
BARHL1	0.94343	5.51669	1.0183	1.71269	1.15522	1.18917	3.00377	1.50103	1.01033	0.96305	1.70012	0.804701	3.01238	1.80297	2.02469	0.352217	1.32119	1.90969	1.19208	0.81703	0.212653	0.365963	2.1909	1.9797	1.22857	0.251227	0.892574	1.46175	1.43905	1.05446	0.256426	0.437312	1.89074	2.1372	1.12309	2.4706	0.59259	2.10276	1.1258	2.68327	0.342911	1.51901	0.822489	1.52612	0.984305	1.40271	1.24033
BARHL2	0.94343	5.51669	1.0183	1.71269	1.15522	1.18917	3.00377	1.50103	1.01033	0.96305	1.70012	0.804701	3.01238	1.80297	2.02469	0.352217	1.32119	1.90969	1.19208	0.81703	0.212653	0.365963	2.1909	1.9797	1.22857	0.251227	0.892574	1.46175	1.43905	1.05446	0.256426	0.437312	1.89074	2.1372	1.12309	2.4706	0.59259	2.10276	1.1258	2.68327	0.342911	1.51901	0.822489	1.52612	0.984305	1.40271	1.24033
BARX1	1.11885	4.34363	1.03045	1.7305	1.10238	1.30705	2.4884	1.37733	1.25797	0.909226	1.72942	0.833983	2.97217	1.3544	1.96716	0.328791	1.29302	2.37673	1.2783	0.729215	0.297447	0.428878	2.08193	1.74612	1.52038	0.3034	0.912112	1.53206	1.47448	1.10058	0.275422	0.453327	1.82654	2.02955	1.13758	2.46798	0.561764	2.33348	1.28398	2.59427	0.335249	1.61649	0.830212	1.43961	1.07625	1.50968	1.43555
BARX2	1.11885	4.34363	1.03045	1.7305	1.10238	1.30705	2.4884	1.37733	1.25797	0.909226	1.72942	0.833983	2.97217	1.3544	1.96716	0.328791	1.29302	2.37673	1.2783	0.729215	0.297447	0.428878	2.08193	1.74612	1.52038	0.3034	0.912112	1.53206	1.47448	1.10058	0.275422	0.453327	1.82654	2.02955	1.13758	2.46798	0.561764	2.33348	1.28398	2.59427	0.335249	1.61649	0.830212	1.43961	1.07625	1.50968	1.43555
BHLHA15	1.57893	1.025	1.2868	2.0668	1.03488	1.40874	1.26656	1.53443	1.40789	0.572188	1.57032	0.776264	2.74501	1.31073	1.56738	0.445018	1.99965	2.8065	1.49357	0.897025	0.495473	0.892475	1.61523	1.43735	2.80379	0.510664	0.914504	1.71455	1.4607	1.11675	0.452155	0.947027	1.64274	1.37263	1.62383	1.25686	0.444238	0.660498	2.10637	2.09714	0.445857	2.55351	1.14908	1.28959	0.951073	1.80918	1.66816
BHLHE22	1.31761	1.025	1.34368	2.09562	1.03488	1.35537	1.26656	1.53443	1.38499	0.534553	1.57032	0.776264	2.79034	1.31073	1.56738	0.445018	1.99965	2.86499	1.3579	0.897025	0.495473	0.892475	1.61523	1.43735	2.93711	0.510664	0.910081	1.71455	1.4607	1.08426	0.452155	0.947027	1.64274	1.37263	1.69666	1.25686	0.419325	0.532133	2.2179	2.09714	0.445857	2.55351	1.26322	1.29696	0.951073	1.80918	1.66816
BHLHE23	1.31761	1.025	1.34368	2.09562	1.03488	1.35537	1.26656	1.53443	1.38499	0.534553	1.57032	0.776264	2.79034	1.31073	1.56738	0.445018	1.99965	2.86499	1.3579	0.897025	0.495473	0.892475	1.61523	1.43735	2.93711	0.510664	0.910081	1.71455	1.4607	1.08426	0.452155	0.947027	1.64274	1.37263	1.69666	1.25686	0.419325	0.532133	2.2179	2.09714	0.445857	2.55351	1.26322	1.29696	0.951073	1.80918	1.66816
BHLHE40	1.20745	0.218371	1.26803	1.29443	1.03274	1.27765	0.421488	0.604883	0.880554	0.599822	1.00843	1.23276	0.46932	0.748477	0.611636	1.19302	1.87622	1.16598	1.71267	1.30069	0.675087	3.28188	0.701554	0.492882	1.84489	1.22859	0.775799	0.715899	0.987005	0.940038	1.22423	2.04594	0.885411	0.49102	1.00867	0.558546	0.889042	0.256417	1.46065	0.700529	0.892855	1.39471	1.34835	1.10293	1.14939	1.04304	1.24737
BHLHE41	1.20745	0.218371	1.26803	1.29443	1.03274	1.27765	0.421488	0.604883	0.880554	0.599822	1.00843	1.23276	0.46932	0.748477	0.611636	1.19302	1.87622	1.16598	1.71267	1.30069	0.675087	3.28188	0.701554	0.492882	1.84489	1.22859	0.775799	0.715899	0.987005	0.940038	1.22423	2.04594	0.885411	0.49102	1.00867	0.558546	0.889042	0.256417	1.46065	0.700529	0.892855	1.39471	1.34835	1.10293	1.14939	1.04304	1.24737
BSX	0.912856	3.52006	1.02586	1.60077	1.04049	1.10802	2.04075	1.04815	1.44899	0.905083	1.71455	0.905298	2.747	1.17889	1.78547	0.352104	1.25719	2.36007	1.12638	0.70455	0.347381	0.691449	1.95253	1.48874	1.51266	0.30552	1.03476	1.33847	1.38547	1.10922	0.291464	0.59566	1.72765	1.7631	1.03692	2.26064	0.611759	2.5428	1.31278	2.42459	0.349831	1.56833	0.844352	1.36365	1.18916	1.43533	1.37694
CCDC169-SOHLH2	0.924185	0.107655	1.1132	0.835448	1.01348	0.871808	0.119261	0.188794	0.619422	0.698219	0.701316	1.23737	0.22761	0.463919	0.184799	1.47422	1.17078	0.618614	1.27695	1.19663	0.809023	3.94931	0.493321	0.23892	1.1526	1.74795	0.65235	0.233772	0.720883	0.869604	1.66625	1.79521	0.597342	0.182176	0.593415	0.302536	1.49072	0.203475	0.862551	0.378623	1.0407	0.718809	1.29064	0.958384	1.03087	0.636674	1.02338
CDX1	1.49112	4.13502	1.03845	1.69886	1.13087	1.43935	2.24871	1.13224	1.68334	0.968868	1.83366	0.827982	4.69846	2.06017	1.89353	0.287114	1.48918	2.74554	1.21509	0.70887	0.236346	0.230726	2.36141	1.46958	1.64406	0.236235	0.845774	1.23461	1.44687	1.15412	0.227194	0.499892	1.90653	1.9842	1.03311	2.53751	0.505346	2.21301	1.32447	3.04082	0.322981	1.81923	0.863421	1.47843	1.10984	1.49182	1.59674
CDX2	1.49112	4.13502	1.03845	1.69886	1.13087	1.43935	2.24871	1.13224	1.68334	0.968868	1.83366	0.827982	4.69846	2.06017	1.89353	0.287114	1.48918	2.74554	1.21509	0.70887	0.236346	0.230726	2.36141	1.46958	1.64406	0.236235	0.845774	1.23461	1.44687	1.15412	0.227194	0.499892	1.90653	1.9842	1.03311	2.53751	0.505346	2.21301	1.32447	3.04082	0.322981	1.81923	0.863421	1.47843	1.10984	1.49182	1.59674
CDX4	1.49112	4.13502	1.03845	1.69886	1.13087	1.43935	2.24871	1.13224	1.68334	0.968868	1.83366	0.827982	4.69846	2.06017	1.89353	0.287114	1.48918	2.74554	1.21509	0.70887	0.236346	0.230726	2.36141	1.46958	1.64406	0.236235	0.845774	1.23461	1.44687	1.15412	0.227194	0.499892	1.90653	1.9842	1.03311	2.53751	0.505346	2.21301	1.32447	3.04082	0.322981	1.81923	0.863421	1.47843	1.10984	1.49182	1.59674
CEBPA	1.17066	2.01058	1.16272	1.70992	1.05333	1.23321	1.83924	1.42898	1.0431	0.824048	1.55215	0.79813	1.82793	2.29994	1.72761	0.480998	1.59991	2.02105	1.36604	0.914831	0.318435	0.886158	1.5822	1.53232	1.71265	0.617659	1.10268	1.38757	1.32612	1.08103	0.479272	0.812994	1.58625	1.32763	1.23341	1.64478	0.582931	1.68944	1.62383	1.78002	0.468976	2.40642	1.0838	1.25925	1.02826	1.54489	1.26275
CEBPB	1.17066	2.01058	1.16272	1.70992	1.05333	1.23321	1.83924	1.42898	1.0431	0.824048	1.55215	0.79813	1.82793	2.29994	1.72761	0.480998	1.59991	2.02105	1.36604	0.914831	0.318435	0.886158	1.5822	1.53232	1.71265	0.617659	1.10268	1.38757	1.32612	1.08103	0.479272	0.812994	1.58625	1.32763	1.23341	1.64478	0.582931	1.68944	1.62383	1.78002	0.468976	2.40642	1.0838	1.25925	1.02826	1.54489	1.26275
CEBPD	1.17066	2.01058	1.16272	1.70992	1.05333	1.23321	1.83924	1.42898	1.0431	0.824048	1.55215	0.79813	1.82793	2.29994	1.72761	0.480998	1.59991	2.02105	1.36604	0.914831	0.318435	0.886158	1.5822	1.53232	1.71265	0.617659	1.10268	1.38757	1.32612	1.08103	0.479272	0.812994	1.58625	1.32763	1.23341	1.64478	0.582931	1.68944	1.62383	1.78002	0.468976	2.40642	1.0838	1.25925	1.02826	1.54489	1.26275
CEBPE	1.17066	2.01058	1.16272	1.70992	1.05333	1.23321	1.83924	1.42898	1.0431	0.824048	1.55215	0.79813	1.82793	2.29994	1.72761	0.480998	1.59991	2.02105	1.36604	0.914831	0.318435	0.886158	1.5822	1.53232	1.71265	0.617659	1.10268	1.38757	1.32612	1.08103	0.479272	0.812994	1.58625	1.32763	1.23341	1.64478	0.582931	1.68944	1.62383	1.78002	0.468976	2.40642	1.0838	1.25925	1.02826	1.54489	1.26275
CEBPG	1.01797	1.46912	1.31176	1.94434	1.04779	1.1971	1.79685	1.94903	1.00803	0.636282	1.51163	0.75548	1.83339	1.81073	1.92945	0.406802	1.73135	2.0903	1.28774	0.853749	0.298653	0.925724	1.57113	1.65525	2.11412	0.503255	0.832402	1.87781	1.47396	0.981702	0.403252	1.00343	1.63843	1.52733	1.67768	1.46893	0.487884	0.98905	1.98045	1.81493	0.404214	2.73368	1.21865	1.29018	0.934533	1.78879	1.24787
CLOCK	0.780039	0.200643	1.17172	1.0377	1.00146	0.635935	0.178093	0.205195	1.18228	0.487992	1.02727	1.35341	0.709176	0.991529	0.19026	1.24713	2.31251	1.4051	0.919238	1.73044	1.26983	3.74108	0.623859	0.264191	1.68862	1.11726	1.06861	0.20354	0.676624	1.02904	1.32336	3.1507	0.665014	0.188116	0.847491	0.301595	0.737905	0.443943	1.40914	0.696885	1.23736	1.19974	1.27496	1.13426	1.47522	0.703179	1.05821
CREB1	1.02944	0.709619	1.28541	1.74644	1.09089	1.69665	0.832449	0.924311	0.939216	0.546236	1.36844	1.0219	1.73328	1.04362	1.37769	0.6824	1.58176	2.17553	1.94028	0.916411	0.384759	3.42803	1.39057	1.20858	2.32742	0.51442	0.725792	1.65898	1.89754	0.971462	0.673879	1.17905	1.71377	1.10044	1.15066	1.06951	0.759851	0.457799	1.83923	1.66059	0.393196	1.92507	1.2078	1.24188	0.939348	2.11872	1.70353
CREB5	1.0166	1.41801	1.32702	1.93761	1.09681	1.50117	1.59016	1.68067	0.917116	0.586298	1.49214	0.797097	1.71039	1.19531	1.9268	0.483403	1.56473	2.39624	1.63255	0.833911	0.339578	1.86044	1.53198	1.72249	2.47127	0.448616	0.694187	2.03874	1.78198	0.98714	0.46946	0.789091	1.78444	1.59651	1.57039	1.4727	0.597124	0.720123	2.03405	1.80263	0.334395	2.43324	1.20673	1.30171	0.846981	2.1142	1.62306
CREM	1.02944	0.709619	1.28541	1.74644	1.09089	1.69665	0.832449	0.924311	0.939216	0.546236	1.36844	1.0219	1.73328	1.04362	1.37769	0.6824	1.58176	2.17553	1.94028	0.916411	0.384759	3.42803	1.39057	1.20858	2.32742	0.51442	0.725792	1.65898	1.89754	0.971462	0.673879	1.17905	1.71377	1.10044	1.15066	1.06951	0.759851	0.457799	1.83923	1.66059	0.393196	1.92507	1.2078	1.24188	0.939348	2.11872	1.70353
CRX	1.55371	3.46672	1.03663	1.63961	1.09815	1.63464	2.28513	1.71006	1.23007	0.939821	1.65374	0.750972	2.7772	1.38843	2.19707	0.299447	0.937618	2.12105	1.48179	0.642255	0.207423	0.110754	2.05598	1.94369	1.58684	0.317371	0.695119	1.92822	1.63823	1.06628	0.241238	0.338882	1.82637	2.27467	1.35892	2.51522	0.498497	1.80894	1.30364	2.45036	0.341539	1.70042	0.794682	1.3602	0.932649	1.63991	1.46561
CXXC1	0.0423161	0.146044	1.02595	0.484853	1.04272	0.247394	0.164413	0.240531	0.566858	0.545391	0.471768	1.17031	0.414601	0.18814	0.205869	1.51048	0.268288	0.547393	0.250059	0.74257	1.27415	3.4742	0.409433	0.319594	0.781232	1.47811	0.392154	0.231287	0.446638	0.819996	2.12667	1.13784	0.374329	0.240321	0.479547	0.334506	3.70306	0.172744	0.5389	0.361258	0.72017	0.368595	1.21932	0.827563	0.609935	0.537555	0.939177
DBP	0.951787	2.14757	1.28295	1.99161	1.08189	1.39783	1.88719	1.62854	1.41123	0.622468	1.63081	0.825563	3.11521	1.50939	1.77527	0.333618	1.72656	2.54068	1.49765	0.74269	0.335727	1.17	1.88254	1.79265	2.29164	0.342536	0.737406	1.87469	1.6316	1.01682	0.310197	0.97193	1.7918	1.67831	1.54016	1.55835	0.514604	1.03265	1.91838	2.42557	0.308369	2.34129	1.13886	1.39957	0.985957	1.92971	1.56303
DBX1	2.06974	2.95841	1.09008	1.87287	1.19052	1.94301	2.18028	1.59806	1.24817	0.817162	1.78319	0.72172	4.37878	1.88254	2.52452	0.256395	1.0411	3.38375	1.68742	0.642365	0.295412	0.0841041	2.4827	1.8505	2.02802	0.291961	0.614335	1.86618	1.77433	1.16582	0.221035	0.248916	2.23026	2.33703	1.30261	2.95046	0.463083	1.04001	1.53371	2.99649	0.301178	2.18159	0.818924	1.41646	0.783917	1.83142	1.88488
DBX2	2.07039	2.85248	1.12799	1.96911	1.19456	1.97117	2.33561	1.88039	1.15635	0.794513	1.78605	0.69377	3.87029	1.87157	2.67336	0.238194	0.997273	3.30031	1.75353	0.646442	0.232475	0.0777058	2.4463	2.02143	2.16343	0.302394	0.59872	2.10388	1.84574	1.15106	0.206247	0.248899	2.28796	2.43556	1.48025	2.89569	0.441938	1.01063	1.66811	2.888	0.28312	2.41657	0.815897	1.41732	0.754134	1.93932	1.85367
DLX1	1.28056	4.04578	1.01623	1.74848	1.12038	1.34723	2.44672	1.31722	1.28857	0.967648	1.81991	0.788073	3.25733	1.80493	2.17388	0.280581	1.23992	2.53949	1.25654	0.717865	0.205153	0.163609	2.2453	1.63997	1.4445	0.229578	0.958075	1.38252	1.46061	1.14298	0.201549	0.388641	1.93317	2.07333	1.06479	2.76021	0.495963	2.41977	1.23933	2.67854	0.305474	1.76659	0.804209	1.43541	1.06623	1.47061	1.4397
DLX2	1.36941	3.94304	1.03527	1.75191	1.12038	1.41363	2.44672	1.39713	1.24809	0.941889	1.81077	0.782084	3.21013	1.81971	2.22117	0.26678	1.20575	2.54798	1.34037	0.715987	0.202372	0.142637	2.2453	1.69673	1.5036	0.244996	0.93028	1.50546	1.53648	1.14298	0.200321	0.371158	1.98928	2.07333	1.11264	2.73427	0.463096	2.27046	1.29756	2.66222	0.305474	1.86636	0.804209	1.42464	1.046	1.5418	1.46603
DLX3	1.28056	4.04578	1.01623	1.74848	1.12142	1.34723	2.46907	1.31722	1.24809	0.967648	1.81077	0.788073	3.25733	1.81971	2.17388	0.280581	1.23992	2.53949	1.25654	0.717865	0.202372	0.142637	2.2453	1.63997	1.4445	0.244996	0.958075	1.38252	1.46061	1.14032	0.201549	0.388641	1.93317	2.07791	1.06479	2.76021	0.495963	2.41977	1.23933	2.66222	0.304234	1.76659	0.797555	1.42464	1.06623	1.47061	1.4397
DLX4	1.3139	3.99441	1.02575	1.73151	1.11697	1.38043	2.43967	1.35213	1.26833	0.954769	1.81534	0.785078	3.23373	1.81232	2.19752	0.275321	1.22283	2.54374	1.29845	0.716926	0.214435	0.162899	2.23872	1.65997	1.46837	0.237287	0.944177	1.44266	1.49855	1.14304	0.202936	0.379899	1.96123	2.04505	1.07781	2.7481	0.484391	2.34512	1.26845	2.67038	0.306174	1.81647	0.806691	1.43002	1.05612	1.50621	1.45286
DLX5	1.26947	4.25032	1.01332	1.7298	1.11749	1.32551	2.48103	1.31217	1.32646	0.990842	1.83367	0.80696	3.30199	1.81159	2.1502	0.282222	1.24416	2.511	1.24882	0.724714	0.203763	0.153123	2.23872	1.63159	1.43882	0.231684	0.96582	1.38119	1.45543	1.14171	0.204084	0.390998	1.9174	2.04734	1.05389	2.76107	0.500824	2.60453	1.23466	2.70879	0.305554	1.76065	0.796982	1.44904	1.12231	1.46958	1.43963
DLX6	1.28056	4.04578	1.01623	1.74848	1.12038	1.34723	2.44672	1.31722	1.28857	0.967648	1.81991	0.788073	3.25733	1.80493	2.17388	0.280581	1.23992	2.53949	1.25654	0.717865	0.205153	0.163609	2.2453	1.63997	1.4445	0.229578	0.958075	1.38252	1.46061	1.14298	0.201549	0.388641	1.93317	2.07333	1.06479	2.76021	0.495963	2.41977	1.23933	2.67854	0.305474	1.76659	0.804209	1.43541	1.06623	1.47061	1.4397
DMBX1	1.05694	4.66137	0.966444	1.65128	1.10298	1.23712	2.66846	1.20684	1.36048	1.02924	1.80538	0.862308	3.11069	1.65753	1.95596	0.286672	1.2493	2.19951	1.20497	0.719272	0.171582	0.136891	2.19406	1.62967	1.24989	0.198618	1.00146	1.3753	1.38836	1.10577	0.205817	0.40183	1.80091	2.02942	0.989054	2.61456	0.512583	3.18584	1.07727	2.70093	0.298591	1.49115	0.777359	1.46746	1.27738	1.38799	1.38482
DMRT1	1.64149	3.34921	1.16059	1.86965	1.22292	1.83807	2.48959	1.79511	0.896438	0.769745	1.57361	0.777252	3.51585	2.44115	2.12687	0.418107	1.94721	2.45889	1.82762	1.03045	0.188874	0.314964	2.21873	2.14076	1.82717	0.372792	0.638346	1.90482	1.69584	1.1092	0.371489	0.846794	2.02607	2.08594	1.37274	2.15189	0.568453	0.662447	1.55577	2.69362	0.441219	2.40437	0.948632	1.45824	0.884793	1.83143	1.63051
DMRT2	1.7281	3.19908	1.20435	2.10574	1.24825	1.99794	2.85636	1.90813	0.738689	0.712524	1.61069	0.744073	3.73845	2.22002	2.45248	0.34467	2.09957	2.51608	2.03746	0.978097	0.136267	0.186749	2.34218	2.39876	2.10313	0.340358	0.474543	2.0286	1.86733	1.11845	0.294478	0.5759	2.29527	2.15948	1.38417	2.33853	0.552023	0.326735	1.66981	2.67031	0.363254	2.8066	0.893349	1.48088	0.770094	2.05054	1.80181
DMRT3	1.82425	2.40014	1.19149	1.92554	1.24499	1.98341	1.95058	1.58095	1.11098	0.714789	1.51196	0.851673	3.44452	2.17499	2.02231	0.487234	2.18635	2.59906	1.96916	1.19197	0.19828	0.461139	2.04685	1.98894	1.93934	0.410006	0.613326	1.77946	1.73105	1.11426	0.42748	1.05718	1.96648	1.95201	1.26288	1.8451	0.593661	0.465908	1.55873	2.56008	0.510285	2.50983	1.01275	1.47122	0.954489	1.87167	1.80647
DMRTA2	1.68022	2.82034	1.21641	2.09255	1.24038	1.98341	2.17225	1.87737	1.01389	0.710969	1.58515	0.761079	3.41129	2.21688	2.27239	0.368316	2.10995	2.61264	1.98544	1.01657	0.185673	0.269738	2.13975	2.19536	2.15932	0.363688	0.573559	2.03881	1.83497	1.09536	0.32668	0.787389	2.11574	2.06774	1.4417	1.93504	0.534773	0.434541	1.73171	2.6607	0.393326	2.7388	0.995635	1.4616	0.830151	2.03842	1.76488
DMRTC2	1.81943	3.04248	1.19958	1.95849	1.17714	1.99202	2.35093	1.81584	0.964078	0.733031	1.60851	0.714852	3.53215	2.3725	2.20029	0.328461	2.04809	2.68558	2.06179	0.872351	0.24298	0.215083	2.20116	2.17358	2.13478	0.365383	0.727354	2.02549	1.79933	1.12656	0.29924	0.71498	2.06626	2.00583	1.43027	2.07437	0.522948	0.647639	1.7921	2.68487	0.327803	2.58096	0.9656	1.42306	0.846483	2.03273	1.75623
DNMT1	0.0632655	0.220841	1.06175	0.634453	1.00429	0.311089	0.24177	0.338311	0.80719	0.513769	0.619857	1.14258	0.772032	0.29281	0.329469	1.3755	0.491109	0.885006	0.344132	0.668183	1.51608	2.89278	0.552836	0.444201	1.0479	1.39501	0.488522	0.368021	0.525678	0.87736	1.92737	1.15603	0.486151	0.359088	0.609489	0.445959	2.92057	0.282976	0.748625	0.572511	0.744508	0.677117	1.18873	0.877095	0.698246	0.642825	1.03257
DRGX	1.05694	4.64917	0.969992	1.684	1.10062	1.23712	2.63307	1.10513	1.42192	1.02869	1.81857	0.873791	3.12761	1.61781	1.92027	0.286672	1.2493	2.21221	1.20497	0.718474	0.173852	0.174876	2.18921	1.50084	1.3138	0.198618	1.01957	1.31869	1.40244	1.11129	0.20846	0.419671	1.80091	2.01106	0.996479	2.61456	0.512583	3.18584	1.12072	2.69472	0.309481	1.54205	0.777359	1.4686	1.30152	1.41355	1.38605
E2F1	0.475496	1.30791	1.04097	1.17344	0.959548	0.658058	0.884821	0.767074	0.357848	0.755682	0.917073	0.663601	0.937312	0.898578	0.817842	0.883697	0.495812	1.18391	0.803826	0.56892	0.796417	0.788112	0.861736	0.790919	1.08221	1.58995	0.332942	0.927668	1.06258	0.823041	1.21012	0.496738	1.026	0.644405	0.983226	0.897297	2.10709	0.20545	1.01913	0.927295	0.659021	1.37492	1.09976	0.991325	0.420422	1.14236	0.982318
E2F2	0.599731	1.30791	0.956805	0.763313	0.959548	0.636948	0.884821	0.746506	0.312973	0.755682	0.698917	0.641303	0.700579	0.898578	0.817842	1.04639	0.383714	0.848138	0.725509	0.518049	0.646181	0.787083	0.789722	0.790919	0.800278	2.03353	0.348887	0.730827	0.754234	0.802605	1.50917	0.47382	0.8084	0.629889	0.758551	0.897297	2.78307	0.209894	0.784625	0.729959	0.634354	0.860591	1.09976	0.863061	0.412711	0.800559	0.820882
E2F3	0.517262	1.0887	0.998888	0.895575	0.954667	0.643079	0.851777	0.805974	0.33541	0.751732	0.762752	0.66344	0.913141	0.871154	0.838103	1.00469	0.439763	1.00745	0.741676	0.543485	0.693598	0.787598	0.828485	0.82046	0.941246	1.86226	0.343899	0.806484	0.827803	0.81038	1.42551	0.485279	0.857795	0.666095	0.835096	0.836233	2.5176	0.207672	0.901877	0.843691	0.619703	0.987739	1.1443	0.897656	0.416566	0.906503	0.884768
E2F4	0.320216	0.517446	1.0563	0.86368	0.960858	0.482867	0.583358	0.700553	0.453922	0.559415	0.736322	0.840428	0.410117	0.634454	0.653659	1.08525	0.760009	0.739477	0.604328	0.796459	0.845959	1.80059	0.628865	0.670595	0.966319	1.51967	0.564824	0.682006	0.779146	0.823373	1.45524	1.01349	0.735416	0.5038	0.820307	0.556023	2.3673	0.31134	0.954507	0.5645	0.691395	0.970276	1.24449	0.894405	0.619274	0.855367	0.800171
E2F5	0.320216	0.517446	1.0563	0.86368	0.960858	0.482867	0.583358	0.700553	0.453922	0.559415	0.736322	0.840428	0.410117	0.634454	0.653659	1.08525	0.760009	0.739477	0.604328	0.796459	0.845959	1.80059	0.628865	0.670595	0.966319	1.51967	0.564824	0.682006	0.779146	0.823373	1.45524	1.01349	0.735416	0.5038	0.820307	0.556023	2.3673	0.31134	0.954507	0.5645	0.691395	0.970276	1.24449	0.894405	0.619274	0.855367	0.800171
EGR1	0.66036	0.483136	0.994944	0.827936	0.874121	0.827548	0.543253	0.541908	0.593798	0.434334	0.753079	0.909074	0.869973	0.685078	0.606237	1.07272	0.927931	0.857823	0.993089	0.703722	1.94926	1.78414	0.700906	0.647544	1.00679	0.806797	0.540853	0.68535	0.790613	0.792923	1.07848	0.910113	0.672456	0.547629	0.805639	0.547556	1.07473	0.176672	0.943845	0.745883	0.875694	0.81821	1.11968	0.898931	0.689407	0.884718	0.885565
EGR2	0.68642	0.65279	0.998336	0.882617	0.888387	0.8348	0.651546	0.488078	0.620126	0.451275	0.777675	0.88003	1.14978	0.706728	0.654829	1.02889	0.960233	0.907395	0.993571	0.71157	1.91225	1.67026	0.734318	0.692203	1.01758	0.711595	0.565514	0.684284	0.814785	0.802998	1.02154	0.838896	0.707838	0.616933	0.792043	0.599218	1.00774	0.177711	0.897913	0.788741	0.853134	0.847656	1.13692	0.905384	0.67639	0.911432	0.891358
EGR3	0.66036	0.483136	1.01415	0.827936	0.874121	0.827548	0.543253	0.541908	0.650929	0.447404	0.753079	0.909074	0.869973	0.685078	0.606237	1.07272	0.927931	0.857823	0.993089	0.731216	1.94926	1.78414	0.700906	0.647544	1.00679	0.813083	0.584928	0.68535	0.790613	0.802379	1.07848	0.93303	0.672456	0.547629	0.805639	0.547556	1.05558	0.227303	0.943845	0.745883	0.875694	0.81821	1.14176	0.898931	0.693885	0.884718	0.885565
EGR4	0.66036	0.483136	0.994944	0.827936	0.874121	0.827548	0.543253	0.541908	0.593798	0.434334	0.753079	0.909074	0.869973	0.685078	0.606237	1.07272	0.927931	0.857823	0.993089	0.703722	1.94926	1.78414	0.700906	0.647544	1.00679	0.806797	0.540853	0.68535	0.790613	0.792923	1.07848	0.910113	0.672456	0.547629	0.805639	0.547556	1.07473	0.176672	0.943845	0.745883	0.875694	0.81821	1.11968	0.898931	0.689407	0.884718	0.885565
EHF	0.530413	1.53741	0.93947	1.08081	0.944649	0.785434	1.88156	1.57172	0.580754	0.577285	1.04216	0.763539	1.12343	0.947353	1.60829	0.723752	0.489334	1.01115	0.811163	0.690292	1.22385	0.297161	1.37095	1.32212	0.889016	0.581566	0.835477	1.24779	1.23532	0.996098	0.756777	0.369137	1.38556	1.25211	1.05787	1.20347	0.687769	0.792805	0.902714	1.212	0.717045	0.774687	0.886829	0.975169	0.612828	1.16991	0.86415
ELF1	0.728151	1.56325	0.925227	1.09893	0.954395	0.865546	2.01828	1.62839	0.552654	0.619669	1.04899	0.738514	1.20433	1.11121	1.65393	0.681603	0.545017	1.02924	0.840342	0.642023	1.00733	0.343429	1.44891	1.33555	0.876324	0.576392	0.758937	1.20521	1.26163	0.979004	0.74844	0.346408	1.44777	1.29478	1.04829	1.30046	0.675527	0.716749	0.875754	1.26256	0.667373	0.729569	0.900897	0.989063	0.59177	1.12457	0.883045
ELF2	0.728151	1.56325	0.925227	1.09893	0.954395	0.865546	2.01828	1.62839	0.552654	0.619669	1.04899	0.738514	1.20433	1.11121	1.65393	0.681603	0.545017	1.02924	0.840342	0.642023	1.00733	0.343429	1.44891	1.33555	0.876324	0.576392	0.758937	1.20521	1.26163	0.979004	0.74844	0.346408	1.44777	1.29478	1.04829	1.30046	0.675527	0.716749	0.875754	1.26256	0.667373	0.729569	0.900897	0.989063	0.59177	1.12457	0.883045
ELF3	0.640531	2.02687	0.93947	1.19592	0.969738	0.901787	2.1166	1.6932	0.550099	0.631757	1.16919	0.71504	1.22609	1.13843	1.81606	0.612237	0.489334	1.03985	0.904704	0.690292	1.02342	0.216101	1.59371	1.4398	0.911913	0.484703	0.835477	1.31509	1.37587	0.998246	0.609804	0.304261	1.59835	1.38483	1.11	1.46796	0.602138	0.792805	0.918317	1.38746	0.631883	0.783461	0.881856	1.0445	0.584834	1.19977	0.887718
ELF4	0.728151	1.56325	0.925227	1.09893	0.954395	0.865546	2.01828	1.62839	0.552654	0.619669	1.04899	0.738514	1.20433	1.11121	1.65393	0.681603	0.545017	1.02924	0.840342	0.642023	1.00733	0.343429	1.44891	1.33555	0.876324	0.576392	0.758937	1.20521	1.26163	0.979004	0.74844	0.346408	1.44777	1.29478	1.04829	1.30046	0.675527	0.716749	0.875754	1.26256	0.667373	0.729569	0.900897	0.989063	0.59177	1.12457	0.883045
ELF5	0.530413	1.53741	0.93947	1.08081	0.944649	0.785434	1.88156	1.57172	0.580754	0.577285	1.04216	0.763539	1.12343	0.947353	1.60829	0.723752	0.489334	1.01115	0.811163	0.690292	1.22385	0.297161	1.37095	1.32212	0.889016	0.581566	0.835477	1.24779	1.23532	0.996098	0.756777	0.369137	1.38556	1.25211	1.05787	1.20347	0.687769	0.792805	0.902714	1.212	0.717045	0.774687	0.886829	0.975169	0.612828	1.16991	0.86415
ELK1	0.43678	0.814502	0.896796	0.868804	0.90255	0.555897	1.37986	1.1722	0.538501	0.477131	0.815188	0.840497	0.701135	0.674523	1.28291	0.891871	0.419015	0.833803	0.546213	0.599162	1.25335	0.716518	1.08279	0.841268	0.864767	0.729044	0.608587	0.897684	0.994204	0.925426	1.0747	0.542991	1.07678	0.986084	0.845852	0.931997	0.899684	0.494433	0.741738	0.877651	0.773522	0.553093	0.928314	0.853925	0.601821	0.911554	0.80693
ELK3	0.43678	0.849967	0.896796	0.868804	0.90255	0.555897	1.48017	1.2389	0.538501	0.477131	0.815188	0.825244	0.701135	0.674523	1.28386	0.891871	0.419015	0.833803	0.546213	0.621303	1.25335	0.712559	1.08279	0.841268	0.864767	0.729044	0.608587	0.897684	0.994204	0.92502	1.0747	0.5159	1.07678	0.990232	0.851212	0.931997	0.899684	0.529356	0.741738	0.877651	0.773522	0.553093	0.928314	0.853925	0.599742	0.911554	0.80693
ELK4	0.42854	0.832234	0.898251	0.849216	0.889248	0.545049	1.43001	1.20555	0.541315	0.466211	0.807224	0.83287	0.723019	0.633473	1.25822	0.90924	0.419176	0.872855	0.541883	0.605704	1.2966	0.714539	1.04844	0.841235	0.871	0.735846	0.598333	0.887058	0.989038	0.923323	1.09414	0.529445	1.05068	0.974856	0.848532	0.917201	0.902792	0.517596	0.738495	0.860032	0.78431	0.548932	0.929257	0.849234	0.600781	0.900348	0.805347
EMX1	1.2407	4.26128	0.955254	1.6226	1.08242	1.22199	2.49062	1.10895	1.44516	1.01153	1.73576	0.843107	3.079	1.43089	1.74684	0.325889	1.31417	2.3634	1.09752	0.706197	0.287319	0.207894	2.07609	1.46924	1.49429	0.288554	1.0123	1.18313	1.31196	1.11431	0.244154	0.446893	1.72318	2.02577	0.980151	2.3899	0.514404	2.96963	1.17481	2.57878	0.349284	1.5575	0.785217	1.43832	1.25261	1.33616	1.38796
EMX2	1.2407	4.26128	0.955254	1.6226	1.08242	1.22199	2.49062	1.10895	1.44516	1.01153	1.73576	0.843107	3.079	1.43089	1.74684	0.325889	1.31417	2.3634	1.09752	0.706197	0.287319	0.207894	2.07609	1.46924	1.49429	0.288554	1.0123	1.18313	1.31196	1.11431	0.244154	0.446893	1.72318	2.02577	0.980151	2.3899	0.514404	2.96963	1.17481	2.57878	0.349284	1.5575	0.785217	1.43832	1.25261	1.33616	1.38796
EN1	1.59409	3.07272	1.07946	1.85993	1.148	1.69234	2.35678	1.74062	1.08065	0.870234	1.75541	0.72824	2.96284	1.90147	2.46849	0.243064	1.0631	2.61075	1.57457	0.662357	0.166857	0.0850261	2.29749	1.90221	1.70732	0.258937	0.766861	1.93777	1.74105	1.11016	0.195537	0.298507	2.144	2.26193	1.34022	2.75111	0.44584	1.84361	1.45504	2.60294	0.291894	2.25255	0.812634	1.38681	0.917728	1.77907	1.58761
EN2	1.59409	3.07272	1.07946	1.85993	1.148	1.69234	2.35678	1.74062	1.08065	0.870234	1.75541	0.72824	2.96284	1.90147	2.46849	0.243064	1.0631	2.61075	1.57457	0.662357	0.166857	0.0850261	2.29749	1.90221	1.70732	0.258937	0.766861	1.93777	1.74105	1.11016	0.195537	0.298507	2.144	2.26193	1.34022	2.75111	0.44584	1.84361	1.45504	2.60294	0.291894	2.25255	0.812634	1.38681	0.917728	1.77907	1.58761
EOMES	1.25326	1.01372	1.21822	1.51602	1.08249	1.38706	1.17871	1.1344	0.722041	0.598152	1.233	0.979339	1.07489	1.24291	1.21739	0.838633	2.15133	1.18027	1.77868	1.49293	0.587393	1.26068	1.17535	1.08594	1.62859	0.666247	1.04785	1.21259	1.34119	1.0328	0.811284	1.7838	1.31357	1.01512	1.1866	0.979899	0.701449	0.694378	1.4493	1.18354	0.800082	1.61196	1.19505	1.15954	1.16283	1.3703	1.24313
ERF	0.626589	1.04655	0.920792	0.993541	0.903173	0.667523	1.63074	1.3517	0.550635	0.48387	0.956209	0.777559	1.0476	0.859835	1.4194	0.772704	0.562362	1.13997	0.640911	0.615325	1.20667	0.494004	1.25878	0.965616	0.937079	0.675286	0.701811	0.987555	1.10231	0.972978	0.882664	0.5159	1.26075	1.10912	0.942896	1.1139	0.738255	0.604234	0.855314	1.11407	0.756874	0.712731	0.920759	0.921576	0.612064	0.97596	0.826749
ERG	0.442059	0.921982	0.90407	0.877432	0.889736	0.562352	1.45841	1.22483	0.548155	0.471788	0.844644	0.822613	0.805943	0.694155	1.28088	0.877315	0.451365	0.94192	0.56271	0.614548	1.34271	0.647561	1.08647	0.856992	0.863749	0.703532	0.642834	0.884206	1.00529	0.940301	1.03739	0.523271	1.09735	0.986575	0.861425	0.966754	0.865805	0.558605	0.765817	0.913755	0.786099	0.59496	0.92761	0.866976	0.611524	0.914496	0.8028
ESR1	1.18327	0.45406	1.03205	1.21758	0.861171	1.46463	0.559351	0.722635	0.644784	0.675315	1.00264	1.01788	0.688525	1.04591	1.13866	0.846476	1.91556	1.19131	1.70512	0.697707	1.44204	0.808042	0.845954	0.792642	1.55793	0.716435	0.929225	1.43956	1.60704	0.900949	0.679874	0.741993	1.27676	0.77347	0.997567	0.74662	0.502246	0.297574	1.4613	0.886066	0.844113	1.54334	1.05615	0.881862	1.00572	1.67817	1.26161
ESR2	1.18327	0.45406	1.03205	1.21758	0.861171	1.46463	0.559351	0.722635	0.644784	0.675315	1.00264	1.01788	0.688525	1.04591	1.13866	0.846476	1.91556	1.19131	1.70512	0.697707	1.44204	0.808042	0.845954	0.792642	1.55793	0.716435	0.929225	1.43956	1.60704	0.900949	0.679874	0.741993	1.27676	0.77347	0.997567	0.74662	0.502246	0.297574	1.4613	0.886066	0.844113	1.54334	1.05615	0.881862	1.00572	1.67817	1.26161
ESRRA	0.895142	0.666762	1.00572	1.14121	0.919738	1.12098	0.950702	1.11047	0.726456	0.67668	1.00181	0.975885	0.694051	1.23934	1.1873	0.813338	1.18041	0.93156	1.26489	0.827835	1.80774	0.865663	0.945696	1.29479	1.12618	0.604905	1.0501	1.454	1.34752	0.924487	0.722666	0.804892	1.18297	0.935776	1.23303	0.881613	0.522631	0.684909	1.28001	0.901741	0.883443	1.44237	1.01486	0.935813	0.89408	1.36499	0.974518
ESRRB	0.895142	0.666762	1.00572	1.14121	0.919738	1.12098	0.950702	1.11047	0.726456	0.67668	1.00181	0.975885	0.694051	1.23934	1.1873	0.813338	1.18041	0.93156	1.26489	0.827835	1.80774	0.865663	0.945696	1.29479	1.12618	0.604905	1.0501	1.454	1.34752	0.924487	0.722666	0.804892	1.18297	0.935776	1.23303	0.881613	0.522631	0.684909	1.28001	0.901741	0.883443	1.44237	1.01486	0.935813	0.89408	1.36499	0.974518
ESRRG	0.895142	0.666762	1.00572	1.14121	0.919738	1.12098	0.950702	1.11047	0.726456	0.67668	1.00181	0.975885	0.694051	1.23934	1.1873	0.813338	1.18041	0.93156	1.26489	0.827835	1.80774	0.865663	0.945696	1.29479	1.12618	0.604905	1.0501	1.454	1.34752	0.924487	0.722666	0.804892	1.18297	0.935776	1.23303	0.881613	0.522631	0.684909	1.28001	0.901741	0.883443	1.44237	1.01486	0.935813	0.89408	1.36499	0.974518
ESX1	1.08371	4.07186	0.984001	1.64219	1.08048	1.29353	2.56735	1.08328	1.47919	0.970018	1.80365	0.877908	3.18212	1.63739	1.85443	0.29467	1.30037	2.31206	1.27961	0.711587	0.17601	0.19863	2.14612	1.49726	1.36778	0.22422	1.03175	1.23937	1.38359	1.11416	0.211768	0.428269	1.77683	1.99898	0.951195	2.41173	0.508528	2.86793	1.17211	2.69001	0.315431	1.58795	0.801604	1.45392	1.26593	1.40371	1.42145
ETS1	0.497602	0.861907	0.896211	0.872438	0.883032	0.575164	1.53228	1.28304	0.546406	0.472632	0.827645	0.820331	0.743848	0.686634	1.29567	0.869415	0.405691	0.894015	0.559131	0.616329	1.27784	0.66364	1.08751	0.877322	0.873963	0.71396	0.60949	0.895012	0.999104	0.926975	1.03816	0.518053	1.09373	0.995546	0.866583	0.935604	0.822397	0.524077	0.742969	0.891148	0.782787	0.567482	0.923943	0.860132	0.603786	0.900348	0.804105
ETS2	0.497602	0.861907	0.896211	0.872438	0.883032	0.575164	1.53228	1.28304	0.546406	0.472632	0.827645	0.820331	0.743848	0.686634	1.29567	0.869415	0.405691	0.894015	0.559131	0.616329	1.27784	0.66364	1.08751	0.877322	0.873963	0.71396	0.60949	0.895012	0.999104	0.926975	1.03816	0.518053	1.09373	0.995546	0.866583	0.935604	0.822397	0.524077	0.742969	0.891148	0.782787	0.567482	0.923943	0.860132	0.603786	0.900348	0.804105
ETV1	0.475732	0.898594	0.891794	0.874707	0.888536	0.575164	1.46971	1.22895	0.532074	0.466404	0.8213	0.813722	0.732011	0.686634	1.29567	0.87319	0.405691	0.887898	0.559131	0.585912	1.27008	0.662057	1.08647	0.876075	0.86927	0.726319	0.60949	0.895012	0.999104	0.926975	1.05798	0.506448	1.08846	1.0099	0.864132	0.953472	0.867972	0.485853	0.742969	0.891148	0.774522	0.567482	0.927259	0.854712	0.596402	0.900348	0.804105
ETV2	0.585187	1.02005	0.895626	0.899898	0.887207	0.563017	1.58439	1.3486	0.554311	0.48387	0.873046	0.777559	0.750982	0.746338	1.32185	0.792325	0.410513	0.853638	0.539589	0.615325	1.20667	0.494004	1.15712	0.910336	0.845837	0.675286	0.664089	0.875342	1.00892	0.937697	0.924487	0.514466	1.15639	1.00086	0.890791	0.947189	0.762268	0.628336	0.732815	0.927302	0.756874	0.539354	0.916489	0.864894	0.605752	0.879931	0.767416
ETV3	0.626589	1.04655	0.920792	0.993541	0.903173	0.667523	1.63074	1.3517	0.550635	0.48387	0.956209	0.777559	1.0476	0.859835	1.4194	0.772704	0.562362	1.13997	0.640911	0.615325	1.20667	0.494004	1.25878	0.965616	0.937079	0.675286	0.701811	0.987555	1.10231	0.972978	0.882664	0.5159	1.26075	1.10912	0.942896	1.1139	0.738255	0.604234	0.855314	1.11407	0.756874	0.712731	0.920759	0.921576	0.612064	0.97596	0.826749
ETV3L	0.626589	1.04655	0.920792	0.993541	0.903173	0.667523	1.63074	1.3517	0.550635	0.48387	0.956209	0.777559	1.0476	0.859835	1.4194	0.772704	0.562362	1.13997	0.640911	0.615325	1.20667	0.494004	1.25878	0.965616	0.937079	0.675286	0.701811	0.987555	1.10231	0.972978	0.882664	0.5159	1.26075	1.10912	0.942896	1.1139	0.738255	0.604234	0.855314	1.11407	0.756874	0.712731	0.920759	0.921576	0.612064	0.97596	0.826749
ETV4	0.436326	0.753136	0.88555	0.827117	0.870375	0.535667	1.36015	1.14931	0.535598	0.460605	0.790297	0.83287	0.695411	0.613951	1.20059	0.918721	0.396677	0.852516	0.529222	0.578375	1.36454	0.714539	1.024	0.779707	0.84652	0.758861	0.60949	0.834579	0.963485	0.923	1.1036	0.535124	1.0268	0.927881	0.82427	0.89219	0.902792	0.471034	0.724556	0.839095	0.811556	0.523957	0.92761	0.828003	0.600781	0.863512	0.788905
ETV5	0.475732	0.898594	0.891794	0.874707	0.888536	0.575164	1.46971	1.22895	0.532074	0.466404	0.8213	0.813722	0.732011	0.686634	1.29567	0.87319	0.405691	0.887898	0.559131	0.585912	1.27008	0.662057	1.08647	0.876075	0.86927	0.726319	0.60949	0.895012	0.999104	0.926975	1.05798	0.506448	1.08846	1.0099	0.864132	0.953472	0.867972	0.485853	0.742969	0.891148	0.774522	0.567482	0.927259	0.854712	0.596402	0.900348	0.804105
ETV6	0.359647	1.4499	0.916707	0.987571	0.891088	0.497326	1.89982	1.54307	0.565286	0.568704	1.00707	0.77859	0.860401	0.867545	1.48516	0.765697	0.426665	0.848015	0.52237	0.638016	1.26777	0.444113	1.23853	1.14329	0.757906	0.626976	0.859823	0.95136	1.05431	0.974979	0.820177	0.378417	1.24328	1.07507	1.01227	1.10025	0.743779	0.896485	0.821623	1.00374	0.759627	0.602194	0.905396	0.94121	0.594639	0.924359	0.688521
ETV7	0.359647	1.4499	0.916707	0.987571	0.891088	0.497326	1.89982	1.54307	0.565286	0.568704	1.00707	0.77859	0.860401	0.867545	1.48516	0.765697	0.426665	0.848015	0.52237	0.638016	1.26777	0.444113	1.23853	1.14329	0.757906	0.626976	0.859823	0.95136	1.05431	0.974979	0.820177	0.378417	1.24328	1.07507	1.01227	1.10025	0.743779	0.896485	0.821623	1.00374	0.759627	0.602194	0.905396	0.94121	0.594639	0.924359	0.688521
EVX1	1.32567	3.21201	1.01874	1.65466	1.05485	1.42317	2.1627	1.13313	1.46233	0.957111	1.75373	0.863948	2.8551	1.21859	1.96318	0.31599	1.17329	2.50784	1.36651	0.680449	0.325238	0.325766	1.99437	1.5007	1.80156	0.314979	1.01816	1.51022	1.48148	1.13637	0.251488	0.444235	1.81295	1.92576	1.10551	2.40038	0.500299	2.8262	1.43051	2.5424	0.328256	1.70649	0.798327	1.3955	1.25813	1.5627	1.54249
EVX2	1.32567	3.21201	1.01874	1.65466	1.05485	1.42317	2.1627	1.13313	1.46233	0.957111	1.75373	0.863948	2.8551	1.21859	1.96318	0.31599	1.17329	2.50784	1.36651	0.680449	0.325238	0.325766	1.99437	1.5007	1.80156	0.314979	1.01816	1.51022	1.48148	1.13637	0.251488	0.444235	1.81295	1.92576	1.10551	2.40038	0.500299	2.8262	1.43051	2.5424	0.328256	1.70649	0.798327	1.3955	1.25813	1.5627	1.54249
FERD3L	1.33152	0.789763	1.3649	2.11072	1.00746	1.27589	1.12695	1.55137	1.28552	0.54794	1.52626	0.766961	2.29297	1.11445	1.50077	0.469101	2.07419	2.69184	1.2621	0.908991	0.513842	0.940768	1.47709	1.33257	2.97787	0.555799	0.931812	1.7054	1.39614	1.06596	0.479072	1.07556	1.56305	1.28919	1.75747	1.11749	0.390868	0.442739	2.26585	1.8921	0.481558	2.55221	1.31259	1.26324	0.955416	1.74343	1.57717
FEV	0.442059	0.921982	0.90407	0.877432	0.889736	0.562352	1.45841	1.22483	0.548155	0.471788	0.844644	0.822613	0.805943	0.694155	1.28088	0.877315	0.451365	0.94192	0.56271	0.614548	1.34271	0.647561	1.08647	0.856992	0.863749	0.703532	0.642834	0.884206	1.00529	0.940301	1.03739	0.523271	1.09735	0.986575	0.861425	0.966754	0.865805	0.558605	0.765817	0.913755	0.786099	0.59496	0.92761	0.866976	0.611524	0.914496	0.8028
FIGLA	2.04585	0.461861	1.16076	1.57431	1.0113	1.67992	0.590238	0.755236	0.701597	0.890945	1.09586	1.00844	0.730388	0.983512	0.634469	1.07452	2.11522	1.26331	1.8819	1.20679	1.26191	1.96914	0.88931	0.729703	2.04429	1.0053	1.26325	0.776824	1.04529	1.12279	1.10877	1.53951	1.03299	0.57568	1.10569	0.585606	0.556124	0.22707	1.51652	0.883233	1.05049	1.71435	1.11183	1.01504	1.10355	1.05595	1.31775
FLI1	0.442059	0.921982	0.90407	0.877432	0.889736	0.562352	1.45841	1.22483	0.548155	0.471788	0.844644	0.822613	0.805943	0.694155	1.28088	0.877315	0.451365	0.94192	0.56271	0.614548	1.34271	0.647561	1.08647	0.856992	0.863749	0.703532	0.642834	0.884206	1.00529	0.940301	1.03739	0.523271	1.09735	0.986575	0.861425	0.966754	0.865805	0.558605	0.765817	0.913755	0.786099	0.59496	0.92761	0.866976	0.611524	0.914496	0.8028
FOS	0.988137	0.502922	1.35211	1.82838	0.979552	1.15222	0.953187	1.36994	1.29043	0.523524	1.44024	0.965322	1.82775	1.09815	1.43243	0.510792	2.01327	2.37811	1.31209	0.932745	0.54303	2.0033	1.33903	1.1552	2.48601	0.50729	0.853764	1.56465	1.49418	0.991914	0.477482	1.73869	1.52005	1.11427	1.51441	0.989317	0.49073	0.546738	2.09254	1.63805	0.510306	2.21213	1.31577	1.24518	1.14753	1.73293	1.39987
FOSB	0.988137	0.502922	1.35211	1.82838	0.979552	1.15222	0.953187	1.36994	1.29043	0.523524	1.44024	0.965322	1.82775	1.09815	1.43243	0.510792	2.01327	2.37811	1.31209	0.932745	0.54303	2.0033	1.33903	1.1552	2.48601	0.50729	0.853764	1.56465	1.49418	0.991914	0.477482	1.73869	1.52005	1.11427	1.51441	0.989317	0.49073	0.546738	2.09254	1.63805	0.510306	2.21213	1.31577	1.24518	1.14753	1.73293	1.39987
FOSL1	0.988137	0.502922	1.35211	1.82838	0.979552	1.15222	0.953187	1.36994	1.29043	0.523524	1.44024	0.965322	1.82775	1.09815	1.43243	0.510792	2.01327	2.37811	1.31209	0.932745	0.54303	2.0033	1.33903	1.1552	2.48601	0.50729	0.853764	1.56465	1.49418	0.991914	0.477482	1.73869	1.52005	1.11427	1.51441	0.989317	0.49073	0.546738	2.09254	1.63805	0.510306	2.21213	1.31577	1.24518	1.14753	1.73293	1.39987
FOSL2	0.988137	0.502922	1.35211	1.82838	0.979552	1.15222	0.953187	1.36994	1.29043	0.523524	1.44024	0.965322	1.82775	1.09815	1.43243	0.510792	2.01327	2.37811	1.31209	0.932745	0.54303	2.0033	1.33903	1.1552	2.48601	0.50729	0.853764	1.56465	1.49418	0.991914	0.477482	1.73869	1.52005	1.11427	1.51441	0.989317	0.49073	0.546738	2.09254	1.63805	0.510306	2.21213	1.31577	1.24518	1.14753	1.73293	1.39987
FOXA1	1.7517	3.18549	1.07435	1.69303	1.07059	1.71682	1.94387	1.24278	1.14924	0.781143	1.55141	0.841408	3.53812	2.91328	1.54785	0.381534	2.43277	2.10488	1.86811	0.911707	0.371009	0.476161	1.98282	1.63728	1.49311	0.285857	1.01689	1.37966	1.47441	1.13097	0.334691	1.11193	1.75101	1.38011	1.08291	1.69119	0.533702	1.38307	1.46655	2.43774	0.408715	2.21492	0.973547	1.33329	1.14289	1.55887	1.38592
FOXA2	1.7517	3.18549	1.07435	1.69303	1.07059	1.71682	1.94387	1.24278	1.14924	0.781143	1.55141	0.841408	3.53812	2.91328	1.54785	0.381534	2.43277	2.10488	1.86811	0.911707	0.371009	0.476161	1.98282	1.63728	1.49311	0.285857	1.01689	1.37966	1.47441	1.13097	0.334691	1.11193	1.75101	1.38011	1.08291	1.69119	0.533702	1.38307	1.46655	2.43774	0.408715	2.21492	0.973547	1.33329	1.14289	1.55887	1.38592
FOXA3	1.7517	3.18549	1.07435	1.69303	1.07059	1.71682	1.94387	1.24278	1.14924	0.781143	1.55141	0.841408	3.53812	2.91328	1.54785	0.381534	2.43277	2.10488	1.86811	0.911707	0.371009	0.476161	1.98282	1.63728	1.49311	0.285857	1.01689	1.37966	1.47441	1.13097	0.334691	1.11193	1.75101	1.38011	1.08291	1.69119	0.533702	1.38307	1.46655	2.43774	0.408715	2.21492	0.973547	1.33329	1.14289	1.55887	1.38592
FOXB1	1.7517	3.18549	1.07435	1.69303	1.07059	1.71682	1.94387	1.24278	1.14924	0.781143	1.55141	0.841408	3.53812	2.91328	1.54785	0.381534	2.43277	2.10488	1.86811	0.911707	0.371009	0.476161	1.98282	1.63728	1.49311	0.285857	1.01689	1.37966	1.47441	1.13097	0.334691	1.11193	1.75101	1.38011	1.08291	1.69119	0.533702	1.38307	1.46655	2.43774	0.408715	2.21492	0.973547	1.33329	1.14289	1.55887	1.38592
FOXC1	1.41233	3.05866	1.20013	2.06297	1.14056	1.7117	2.28745	1.9767	0.998026	0.755264	1.64599	0.737581	3.54141	2.61084	2.16211	0.304268	1.88942	2.44833	1.75528	0.799493	0.227249	0.305834	2.06364	2.0976	2.11996	0.323013	0.768915	2.13936	1.72552	1.08744	0.261727	0.668505	1.96518	1.89056	1.58462	1.8865	0.483519	1.06435	1.87166	2.47044	0.301577	2.696	0.945124	1.39757	0.917976	2.04179	1.5591
FOXC2	1.41233	3.05866	1.20013	2.06297	1.14056	1.7117	2.28745	1.9767	0.998026	0.755264	1.64599	0.737581	3.54141	2.61084	2.16211	0.304268	1.88942	2.44833	1.75528	0.799493	0.227249	0.305834	2.06364	2.0976	2.11996	0.323013	0.768915	2.13936	1.72552	1.08744	0.261727	0.668505	1.96518	1.89056	1.58462	1.8865	0.483519	1.06435	1.87166	2.47044	0.301577	2.696	0.945124	1.39757	0.917976	2.04179	1.5591
FOXD3	1.51586	2.98128	1.23348	2.0835	1.16959	1.81506	2.59165	2.29916	0.93661	0.7329	1.62475	0.702921	3.1427	2.38615	2.37036	0.288258	1.72854	2.39778	1.85282	0.783745	0.182053	0.226033	2.11583	2.34743	2.14686	0.307703	0.707683	2.34347	1.79807	1.06459	0.235222	0.557925	2.05456	2.16569	1.75421	1.98938	0.445019	0.995685	1.89419	2.5226	0.293213	2.7631	0.979974	1.41514	0.853912	2.07675	1.56891
FOXE1	1.21716	3.92147	1.05256	1.62382	1.10424	1.28079	2.13522	1.22222	1.38499	1.01676	1.68919	0.966521	3.89766	2.94567	1.65892	0.47598	2.12049	2.00074	1.32602	0.97513	0.366431	0.489683	2.01144	1.50302	1.21154	0.330957	1.30034	1.1637	1.26817	1.23608	0.377233	1.28072	1.66551	1.43515	1.00517	1.9171	0.570774	2.25962	1.34905	2.40549	0.470313	1.93669	0.910216	1.40395	1.3818	1.40417	1.26671
FOXG1	1.62716	2.58182	1.23	2.10386	1.16275	1.92056	2.26388	2.14663	1.04111	0.705851	1.63141	0.746326	3.13583	2.51233	2.20434	0.327489	1.86034	2.50046	2.03351	0.885959	0.203649	0.33086	2.05638	2.20684	2.2942	0.338377	0.743729	2.33484	1.83662	1.07523	0.288332	0.840155	2.01319	1.99842	1.74385	1.77379	0.442625	0.940286	1.97808	2.52164	0.337035	2.83392	1.0038	1.39707	0.935391	2.14848	1.65113
FOXJ1	1.27901	2.3695	1.16331	1.53911	1.12217	1.41202	1.62945	1.199	0.682306	0.752013	1.38578	0.85077	2.0162	2.56778	1.54951	0.652363	2.35083	1.74841	1.53073	1.34792	0.410097	0.969499	1.4643	1.51487	1.56509	0.654713	1.10919	1.38452	1.3037	1.11779	0.696587	1.19253	1.4929	1.10403	1.10167	1.42922	0.756776	1.0118	1.57925	1.66074	0.587756	2.23296	1.13783	1.23227	1.01652	1.60865	1.29937
FOXJ2	1.47267	2.90923	1.16535	1.76534	1.14277	1.56228	1.89246	1.25215	1.23128	0.863317	1.62808	0.961097	3.07542	2.99404	1.49004	0.529283	2.58342	1.95874	1.72047	1.35427	0.269981	0.776284	1.8076	1.51403	1.65698	0.36646	1.22839	1.34664	1.39392	1.21116	0.47573	1.74245	1.64505	1.28076	1.15658	1.5523	0.518861	1.71292	1.63846	2.162	0.545856	2.45129	1.03408	1.37761	1.41215	1.62274	1.39983
FOXJ3	1.48148	2.87508	1.16535	1.76534	1.14486	1.56228	1.82454	1.23855	1.2358	0.863317	1.63704	0.963242	3.07542	2.99404	1.49004	0.529283	2.64353	1.95874	1.72047	1.35427	0.281231	0.787103	1.8076	1.51403	1.65698	0.36646	1.22839	1.34664	1.39392	1.21415	0.47573	1.77429	1.64505	1.28076	1.15658	1.53564	0.518861	1.71292	1.63846	2.162	0.545856	2.45129	1.03646	1.37364	1.41215	1.62274	1.39983
FOXK1	1.56944	2.86598	1.19585	1.80874	1.11234	1.66759	1.77203	1.12089	1.2546	0.838223	1.62271	0.907707	3.5495	2.97408	1.5061	0.455443	2.41932	2.26377	1.82909	1.08491	0.321453	0.685892	1.90303	1.46225	1.86297	0.346775	1.16475	1.28661	1.41023	1.20405	0.400841	1.31248	1.66341	1.29177	1.09443	1.53634	0.504672	1.57259	1.70776	2.39248	0.498987	2.44566	1.08404	1.38356	1.3118	1.6882	1.53789
FOXK2	1.56944	2.86598	1.19585	1.80874	1.11234	1.66759	1.77203	1.12089	1.2546	0.838223	1.62271	0.907707	3.5495	2.97408	1.5061	0.455443	2.41932	2.26377	1.82909	1.08491	0.321453	0.685892	1.90303	1.46225	1.86297	0.346775	1.16475	1.28661	1.41023	1.20405	0.400841	1.31248	1.66341	1.29177	1.09443	1.53634	0.504672	1.57259	1.70776	2.39248	0.498987	2.44566	1.08404	1.38356	1.3118	1.6882	1.53789
FOXL1	1.41233	3.05866	1.20013	2.06297	1.14056	1.7117	2.28745	1.9767	0.998026	0.755264	1.64599	0.737581	3.54141	2.61084	2.16211	0.304268	1.88942	2.44833	1.75528	0.799493	0.227249	0.305834	2.06364	2.0976	2.11996	0.323013	0.768915	2.13936	1.72552	1.08744	0.261727	0.668505	1.96518	1.89056	1.58462	1.8865	0.483519	1.06435	1.87166	2.47044	0.301577	2.696	0.945124	1.39757	0.917976	2.04179	1.5591
FOXL2	1.21716	3.92147	1.05256	1.62382	1.10424	1.28079	2.13522	1.22222	1.38499	1.01676	1.68919	0.966521	3.89766	2.94567	1.65892	0.47598	2.12049	2.00074	1.32602	0.97513	0.366431	0.489683	2.01144	1.50302	1.21154	0.330957	1.30034	1.1637	1.26817	1.23608	0.377233	1.28072	1.66551	1.43515	1.00517	1.9171	0.570774	2.25962	1.34905	2.40549	0.470313	1.93669	0.910216	1.40395	1.3818	1.40417	1.26671
FOXM1	1.59401	1.89958	1.17145	1.73985	1.03491	1.4114	1.55577	1.37583	0.929115	0.664182	1.48413	0.754296	2.49159	1.94225	1.69231	0.489376	1.66821	2.4697	1.39863	0.821415	0.354188	0.693454	1.69566	1.41817	2.02124	0.871401	0.822138	1.47179	1.40489	1.08834	0.536399	0.836767	1.69813	1.39206	1.27672	1.66568	0.642134	0.92502	1.72184	2.00238	0.465752	2.38539	1.09272	1.24315	0.894779	1.5837	1.40951
FOXN1	0.672544	1.30653	1.17336	1.32937	1.02647	0.829854	1.21427	1.26512	0.696954	0.79982	1.11644	0.787289	1.61009	1.30942	1.31085	0.797637	1.39717	1.5385	0.87928	0.826899	0.370425	1.34008	1.1359	1.22029	1.45899	1.29517	0.651683	1.27355	1.1058	0.912973	0.946092	0.858079	1.19277	1.08662	1.21315	1.14367	1.3643	0.507867	1.41149	1.30478	0.604801	1.65139	1.25311	1.12306	0.745158	1.3	1.05037
FOXN2	1.03073	1.95443	1.17171	1.62003	1.10291	1.36568	1.59594	1.42198	0.733442	0.792337	1.32603	0.801118	2.4619	1.79985	1.67633	0.590257	1.54004	2.00415	1.41398	0.824485	0.272583	1.28999	1.61322	1.6208	1.72867	0.822787	0.619751	1.68246	1.55024	0.980401	0.660589	0.765699	1.66175	1.47355	1.2615	1.52949	1.03208	0.58241	1.54965	1.91727	0.452486	2.056	1.11126	1.24544	0.773731	1.73508	1.38017
FOXN3	1.03073	1.95443	1.17171	1.62003	1.10291	1.36568	1.59594	1.42198	0.733442	0.792337	1.32603	0.801118	2.4619	1.79985	1.67633	0.590257	1.54004	2.00415	1.41398	0.824485	0.272583	1.28999	1.61322	1.6208	1.72867	0.822787	0.619751	1.68246	1.55024	0.980401	0.660589	0.765699	1.66175	1.47355	1.2615	1.52949	1.03208	0.58241	1.54965	1.91727	0.452486	2.056	1.11126	1.24544	0.773731	1.73508	1.38017
FOXN4	0.672544	1.30653	1.17336	1.32937	1.02647	0.829854	1.21427	1.26512	0.696954	0.79982	1.11644	0.787289	1.61009	1.30942	1.31085	0.797637	1.39717	1.5385	0.87928	0.826899	0.370425	1.34008	1.1359	1.22029	1.45899	1.29517	0.651683	1.27355	1.1058	0.912973	0.946092	0.858079	1.19277	1.08662	1.21315	1.14367	1.3643	0.507867	1.41149	1.30478	0.604801	1.65139	1.25311	1.12306	0.745158	1.3	1.05037
FOXO1	1.35971	2.73328	1.21481	1.82904	1.11892	1.4901	1.96334	1.23779	1.23388	0.841813	1.634	0.940153	3.27977	2.76763	1.54914	0.487062	2.63596	2.18471	1.66709	1.1956	0.278982	0.769332	1.8494	1.5344	1.85694	0.354635	1.17507	1.28753	1.40817	1.17588	0.433625	1.55729	1.64104	1.29137	1.17357	1.59701	0.512652	1.50914	1.73219	2.22756	0.495918	2.43105	1.07226	1.38058	1.33619	1.64164	1.40235
FOXO3	1.37002	2.783	1.17802	1.82904	1.12868	1.4901	1.96334	1.23779	1.23388	0.841813	1.63036	0.940153	3.27977	2.76763	1.54914	0.487062	2.63596	2.18471	1.66709	1.1956	0.270393	0.769332	1.8494	1.5344	1.85694	0.354635	1.17507	1.28753	1.40817	1.17588	0.433625	1.55729	1.64104	1.29137	1.17357	1.59957	0.512652	1.50914	1.73219	2.22756	0.495918	2.43105	1.06602	1.38058	1.33619	1.64164	1.40235
FOXO4	1.37002	2.73328	1.21481	1.92298	1.11892	1.5505	1.97581	1.52034	1.12628	0.841813	1.63414	0.875607	3.182	2.76763	1.73059	0.452335	2.50337	2.18497	1.70723	1.13788	0.278982	0.703019	1.87706	1.6702	1.8952	0.354635	1.06259	1.55765	1.50778	1.16122	0.390995	1.32005	1.75331	1.45868	1.29844	1.59701	0.510567	1.47944	1.75973	2.26804	0.450235	2.6334	1.07226	1.37313	1.24184	1.76938	1.44408
FOXO6	1.36486	2.69374	1.21535	1.87601	1.11489	1.5203	1.86297	1.37907	1.18008	0.825362	1.63225	0.90788	3.23089	2.71924	1.59768	0.469698	2.57489	2.18484	1.68716	1.16674	0.299842	0.780824	1.84021	1.56478	1.87607	0.356014	1.11883	1.42259	1.45798	1.16855	0.41231	1.45475	1.69718	1.33456	1.236	1.5298	0.51161	1.49429	1.74596	2.2478	0.473076	2.53223	1.08473	1.37685	1.28901	1.70551	1.42322
FOXP1	1.19124	2.25601	1.27813	1.9805	1.09851	1.51078	1.71929	1.59625	1.13488	0.72383	1.61032	0.825047	2.60509	2.39587	1.62415	0.436271	2.26349	2.20212	1.6544	1.08133	0.274096	0.734333	1.81536	1.64568	2.19147	0.372489	0.942953	1.7017	1.57128	1.06756	0.394847	1.34146	1.78499	1.44207	1.50368	1.443	0.452892	1.16848	1.91561	2.17166	0.446626	2.81405	1.09048	1.36622	1.13113	1.81397	1.42524
FOXP2	1.19124	2.25601	1.27813	1.9805	1.09851	1.51078	1.71929	1.59625	1.13488	0.72383	1.61032	0.825047	2.60509	2.39587	1.62415	0.436271	2.26349	2.20212	1.6544	1.08133	0.274096	0.734333	1.81536	1.64568	2.19147	0.372489	0.942953	1.7017	1.57128	1.06756	0.394847	1.34146	1.78499	1.44207	1.50368	1.443	0.452892	1.16848	1.91561	2.17166	0.446626	2.81405	1.09048	1.36622	1.13113	1.81397	1.42524
FOXP3	1.19124	2.25601	1.27813	1.9805	1.09851	1.51078	1.71929	1.59625	1.13488	0.72383	1.61032	0.825047	2.60509	2.39587	1.62415	0.436271	2.26349	2.20212	1.6544	1.08133	0.274096	0.734333	1.81536	1.64568	2.19147	0.372489	0.942953	1.7017	1.57128	1.06756	0.394847	1.34146	1.78499	1.44207	1.50368	1.443	0.452892	1.16848	1.91561	2.17166	0.446626	2.81405	1.09048	1.36622	1.13113	1.81397	1.42524
FOXP4	1.19124	2.25601	1.27813	1.9805	1.09851	1.51078	1.71929	1.59625	1.13488	0.72383	1.61032	0.825047	2.60509	2.39587	1.62415	0.436271	2.26349	2.20212	1.6544	1.08133	0.274096	0.734333	1.81536	1.64568	2.19147	0.372489	0.942953	1.7017	1.57128	1.06756	0.394847	1.34146	1.78499	1.44207	1.50368	1.443	0.452892	1.16848	1.91561	2.17166	0.446626	2.81405	1.09048	1.36622	1.13113	1.81397	1.42524
FOXS1	1.41233	3.05866	1.20013	2.06297	1.14056	1.7117	2.28745	1.9767	0.998026	0.755264	1.64599	0.737581	3.54141	2.61084	2.16211	0.304268	1.88942	2.44833	1.75528	0.799493	0.227249	0.305834	2.06364	2.0976	2.11996	0.323013	0.768915	2.13936	1.72552	1.08744	0.261727	0.668505	1.96518	1.89056	1.58462	1.8865	0.483519	1.06435	1.87166	2.47044	0.301577	2.696	0.945124	1.39757	0.917976	2.04179	1.5591
GABPA	0.497602	0.910534	0.891209	0.878341	0.881577	0.559457	1.58166	1.29154	0.535598	0.466404	0.836318	0.807819	0.737895	0.686634	1.29567	0.865419	0.40144	0.849838	0.542901	0.595263	1.24148	0.610905	1.09264	0.883085	0.855302	0.712912	0.63375	0.875887	0.999104	0.928002	1.03816	0.515183	1.09373	0.995546	0.866583	0.9432	0.822397	0.578977	0.734034	0.891148	0.773504	0.546223	0.920869	0.856933	0.600781	0.884536	0.788375
GATA1	0.886834	1.48252	1.09029	1.22709	1.06179	1.1109	1.07812	1.03379	2.06354	0.89371	1.46259	1.02239	3.14206	0.872048	1.93449	0.593284	1.18292	2.5818	0.882842	0.563301	0.311644	0.128005	1.83415	1.20268	1.24336	0.560832	0.576994	1.52846	1.29639	1.15742	0.466619	0.344567	1.60793	1.98341	0.977416	2.3195	0.827128	1.24098	0.994422	2.21574	0.685941	1.13855	0.967815	1.19219	1.14976	1.31644	1.49395
GATA2	0.886834	1.48252	1.09029	1.22709	1.06179	1.1109	1.07812	1.03379	2.06354	0.89371	1.46259	1.02239	3.14206	0.872048	1.93449	0.593284	1.18292	2.5818	0.882842	0.563301	0.311644	0.128005	1.83415	1.20268	1.24336	0.560832	0.576994	1.52846	1.29639	1.15742	0.466619	0.344567	1.60793	1.98341	0.977416	2.3195	0.827128	1.24098	0.994422	2.21574	0.685941	1.13855	0.967815	1.19219	1.14976	1.31644	1.49395
GATA3	0.886834	1.48252	1.09029	1.22709	1.06179	1.1109	1.07812	1.03379	2.06354	0.89371	1.46259	1.02239	3.14206	0.872048	1.93449	0.593284	1.18292	2.5818	0.882842	0.563301	0.311644	0.128005	1.83415	1.20268	1.24336	0.560832	0.576994	1.52846	1.29639	1.15742	0.466619	0.344567	1.60793	1.98341	0.977416	2.3195	0.827128	1.24098	0.994422	2.21574	0.685941	1.13855	0.967815	1.19219	1.14976	1.31644	1.49395
GATA4	0.904177	1.5267	1.09587	1.31872	1.09466	1.13222	1.16041	1.06842	2.13863	0.898953	1.48477	1.02223	3.60554	0.949795	1.93449	0.593284	1.19512	2.5818	0.931823	0.568627	0.257251	0.128005	1.90297	1.26681	1.31126	0.539074	0.576994	1.52846	1.29639	1.15744	0.466258	0.365321	1.60793	2.06138	1.01553	2.3195	0.814272	1.23145	1.03035	2.41973	0.661633	1.20049	0.959157	1.25639	1.16343	1.36393	1.5354
GATA5	0.904177	1.5267	1.09587	1.31872	1.09466	1.13222	1.16041	1.06842	2.13863	0.898953	1.48477	1.02223	3.60554	0.949795	1.93449	0.593284	1.19512	2.5818	0.931823	0.568627	0.257251	0.128005	1.90297	1.26681	1.31126	0.539074	0.576994	1.52846	1.29639	1.15744	0.466258	0.365321	1.60793	2.06138	1.01553	2.3195	0.814272	1.23145	1.03035	2.41973	0.661633	1.20049	0.959157	1.25639	1.16343	1.36393	1.5354
GATA6	0.904177	1.5267	1.09587	1.31872	1.09466	1.13222	1.16041	1.06842	2.13863	0.898953	1.48477	1.02223	3.60554	0.949795	1.93449	0.593284	1.19512	2.5818	0.931823	0.568627	0.257251	0.128005	1.90297	1.26681	1.31126	0.539074	0.576994	1.52846	1.29639	1.15744	0.466258	0.365321	1.60793	2.06138	1.01553	2.3195	0.814272	1.23145	1.03035	2.41973	0.661633	1.20049	0.959157	1.25639	1.16343	1.36393	1.5354
GBX1	1.50209	3.57747	1.06789	1.80934	1.1228	1.56017	2.43002	1.58113	1.16628	0.91457	1.77358	0.77514	3.14023	1.75821	2.31539	0.260864	1.17011	2.72623	1.51135	0.68365	0.209117	0.167569	2.2694	1.79327	1.66025	0.255797	0.828564	1.69333	1.63877	1.12157	0.201472	0.335303	2.05313	2.16023	1.24446	2.74999	0.456168	2.13984	1.40215	2.69276	0.289123	2.07456	0.808383	1.40968	1.02306	1.6582	1.57547
GBX2	1.50209	3.57747	1.06789	1.80934	1.1228	1.56017	2.43002	1.58113	1.16628	0.91457	1.77358	0.77514	3.14023	1.75821	2.31539	0.260864	1.17011	2.72623	1.51135	0.68365	0.209117	0.167569	2.2694	1.79327	1.66025	0.255797	0.828564	1.69333	1.63877	1.12157	0.201472	0.335303	2.05313	2.16023	1.24446	2.74999	0.456168	2.13984	1.40215	2.69276	0.289123	2.07456	0.808383	1.40968	1.02306	1.6582	1.57547
GCM1	0.841365	0.240054	0.881602	0.659342	0.786285	0.637472	0.25652	0.292079	1.1193	0.646658	0.750965	0.942605	1.10204	0.517462	0.258115	1.16231	0.576365	0.869556	0.587482	0.515678	2.4448	1.07956	0.669253	0.316886	0.814706	0.860893	0.696106	0.304665	0.629082	0.844822	1.13272	0.827732	0.544089	0.429878	0.63862	0.457296	0.818387	0.492182	0.750842	0.755172	1.10897	0.582781	0.938366	0.802019	0.814626	0.586991	0.762834
GCM2	1.22945	0.401011	0.928177	0.950315	0.814148	0.962564	0.40952	0.416034	1.15351	0.531093	0.913075	0.845989	1.85479	0.694023	0.451287	0.926181	0.715875	1.43764	0.889041	0.498024	1.96868	0.833851	1.01187	0.483842	1.19417	0.786281	0.70846	0.508958	0.873536	0.906213	0.944771	0.606412	0.872634	0.623897	0.722708	0.672651	0.816687	0.511194	0.960643	1.22792	0.794625	0.923118	0.953443	0.871678	0.768431	0.827575	1.02263
GFI1	2.05817	1.93984	1.11438	1.8747	1.14164	2.1358	2.16976	2.27321	0.716616	0.73792	1.51612	0.675639	1.90456	1.90279	2.79389	0.302471	0.809971	2.41008	2.0105	0.622788	0.132094	0.0520767	2.08232	2.13207	1.93987	0.404721	0.520661	2.52033	2.05684	1.04014	0.262587	0.219561	2.28204	2.31029	1.65931	2.45995	0.416087	0.940531	1.64037	2.10589	0.373352	2.36699	0.817194	1.22589	0.693179	2.05078	1.64713
GFI1B	2.01119	2.04689	1.10005	1.82229	1.1226	2.06046	2.16092	2.17503	0.731431	0.762738	1.49996	0.684707	1.90482	2.00615	2.67836	0.325791	0.897377	2.31663	1.97666	0.634717	0.158788	0.0580154	2.02295	2.02239	1.84112	0.407099	0.564891	2.34765	1.96885	1.04008	0.277878	0.222367	2.19272	2.1844	1.56256	2.3862	0.442009	1.04213	1.57265	2.06408	0.393716	2.28447	0.828556	1.21019	0.733459	1.95405	1.57278
GLI1	0.502679	0.177802	0.875072	0.407146	0.804144	0.526201	0.141847	0.171427	0.763452	0.548947	0.564598	1.07666	0.538719	0.439432	0.255896	1.38146	0.690623	0.511517	0.656035	0.66696	3.05723	1.41306	0.416799	0.259404	0.558833	0.823156	0.547338	0.284133	0.557036	0.756158	1.37577	0.996679	0.392725	0.244682	0.574652	0.345368	1.01684	0.212319	0.579628	0.381926	1.39672	0.264525	1.00414	0.735649	0.79741	0.514222	0.688921
GLI2	0.502679	0.177802	0.875072	0.407146	0.804144	0.526201	0.141847	0.171427	0.763452	0.548947	0.564598	1.07666	0.538719	0.439432	0.255896	1.38146	0.690623	0.511517	0.656035	0.66696	3.05723	1.41306	0.416799	0.259404	0.558833	0.823156	0.547338	0.284133	0.557036	0.756158	1.37577	0.996679	0.392725	0.244682	0.574652	0.345368	1.01684	0.212319	0.579628	0.381926	1.39672	0.264525	1.00414	0.735649	0.79741	0.514222	0.688921
GLI3	0.502679	0.177802	0.875072	0.407146	0.804144	0.526201	0.141847	0.171427	0.763452	0.548947	0.564598	1.07666	0.538719	0.439432	0.255896	1.38146	0.690623	0.511517	0.656035	0.66696	3.05723	1.41306	0.416799	0.259404	0.558833	0.823156	0.547338	0.284133	0.557036	0.756158	1.37577	0.996679	0.392725	0.244682	0.574652	0.345368	1.01684	0.212319	0.579628	0.381926	1.39672	0.264525	1.00414	0.735649	0.79741	0.514222	0.688921
GLIS3	0.583244	0.114524	0.862944	0.378345	0.794282	0.550374	0.121563	0.171483	0.764107	0.594647	0.50164	1.07052	0.430825	0.547375	0.192035	1.40836	0.850102	0.407379	0.731252	0.768204	3.07057	1.45495	0.366431	0.217765	0.52352	0.807235	0.452878	0.250086	0.553157	0.721633	1.31437	1.2394	0.336522	0.194943	0.550725	0.246004	0.803521	0.193021	0.532428	0.311331	1.46149	0.289678	1.03082	0.735936	0.858351	0.45286	0.609679
GMEB1	0.257451	0.51947	1.18295	1.0179	1.14964	0.718489	0.372287	0.366323	0.670978	0.379924	0.926317	1.14964	0.361595	0.479791	0.546892	1.17478	0.59141	0.737735	0.802245	1.09297	0.398287	5.69729	0.724716	0.659325	1.12203	0.803011	0.622108	0.728919	1.11848	0.851333	1.39775	1.34637	0.943377	0.537197	0.682584	0.580603	1.99307	0.445584	1.04054	0.737004	0.488862	0.757613	1.31565	1.09968	0.698581	1.24416	1.10606
GMEB2	0.249247	0.439599	1.14458	0.913044	1.14484	0.700004	0.325918	0.279783	0.651255	0.367778	0.872461	1.13184	0.246526	0.41234	0.416539	1.22385	0.531624	0.637831	0.740766	1.10174	0.382516	5.73767	0.660546	0.562282	0.974382	0.877867	0.593345	0.590182	1.0659	0.847453	1.47504	1.33627	0.867269	0.446302	0.629945	0.480806	2.1493	0.414112	0.933714	0.644923	0.499595	0.64882	1.3279	1.09521	0.707392	1.13664	1.0316
GSC	0.783124	3.43954	1.06502	1.62477	1.06993	1.16998	2.15502	1.34058	1.12948	0.874215	1.56502	0.805941	2.52607	1.13689	1.9866	0.400927	1.15565	2.14568	1.217	0.663873	0.313769	0.179944	1.96866	1.72278	1.45961	0.383494	0.729293	1.6624	1.50648	1.03118	0.33247	0.3358	1.79059	2.0049	1.14012	2.25194	0.639194	2.02392	1.20341	2.40741	0.42519	1.47943	0.883666	1.33538	1.00313	1.55159	1.3562
GSC2	0.783124	3.43954	1.06502	1.62477	1.06993	1.16998	2.15502	1.34058	1.12948	0.874215	1.56502	0.805941	2.52607	1.13689	1.9866	0.400927	1.15565	2.14568	1.217	0.663873	0.313769	0.179944	1.96866	1.72278	1.45961	0.383494	0.729293	1.6624	1.50648	1.03118	0.33247	0.3358	1.79059	2.0049	1.14012	2.25194	0.639194	2.02392	1.20341	2.40741	0.42519	1.47943	0.883666	1.33538	1.00313	1.55159	1.3562
GSX1	1.57042	3.85388	1.00329	1.70324	1.11597	1.49826	2.38241	1.3132	1.27265	0.924941	1.76032	0.815769	2.93637	1.54303	2.12902	0.293159	1.19503	2.57453	1.4709	0.685083	0.257648	0.189425	2.21195	1.66369	1.69684	0.284013	0.815778	1.55169	1.54503	1.10199	0.222773	0.347029	1.94113	2.145	1.13339	2.6738	0.515791	2.37214	1.32512	2.60777	0.30915	1.68484	0.791651	1.40563	1.14421	1.5852	1.55572
GSX2	1.57042	3.85388	1.00329	1.70324	1.11597	1.49826	2.38241	1.3132	1.27265	0.924941	1.76032	0.815769	2.93637	1.54303	2.12902	0.293159	1.19503	2.57453	1.4709	0.685083	0.257648	0.189425	2.21195	1.66369	1.69684	0.284013	0.815778	1.55169	1.54503	1.10199	0.222773	0.347029	1.94113	2.145	1.13339	2.6738	0.515791	2.37214	1.32512	2.60777	0.30915	1.68484	0.791651	1.40563	1.14421	1.5852	1.55572
HAND2	2.37648	0.20859	1.075	1.22746	0.990007	1.38263	0.186922	0.211627	1.84232	0.596436	1.27998	1.28585	1.4949	0.971354	0.362632	1.14435	2.23723	2.43371	1.53343	1.61239	1.14321	1.87777	0.921938	0.321115	2.37407	1.14457	1.39496	0.367077	0.757934	1.32471	1.23375	2.77305	0.930629	0.398383	0.996979	0.646781	0.60331	0.699469	1.69517	1.12274	1.25118	1.66832	1.05663	1.09786	1.63199	0.80884	1.53481
HBP1	2.70729	1.79353	1.05833	1.8787	1.12743	2.21421	2.30611	2.16717	0.784752	0.748607	1.61547	0.650778	2.19008	2.30254	2.71301	0.295706	0.701439	2.91864	1.94872	0.635356	0.234868	0.0623603	2.14523	1.94352	2.23373	0.402878	0.717865	2.1465	1.87281	1.13161	0.280443	0.268474	2.27706	2.10547	1.58306	2.59865	0.392766	0.916464	1.75782	2.14427	0.349801	2.52068	0.779137	1.21089	0.707777	1.88999	1.72929
HELT	0.707508	0.42615	1.24642	1.23438	1.02703	0.736066	0.434885	0.461121	0.748625	0.410866	1.01368	1.1239	0.435722	0.71887	0.397453	1.06872	1.67825	0.903471	1.01847	1.37332	0.577109	3.78871	0.720947	0.542586	1.50184	0.931365	0.814911	0.468408	0.92277	0.893051	1.18569	2.09501	0.881738	0.378425	0.857066	0.415983	1.02788	0.371025	1.24952	0.700946	0.79991	1.20349	1.41618	1.12299	1.03997	0.887494	0.998466
HES1	0.572205	0.411527	1.26581	1.27391	1.02099	0.651114	0.45775	0.551928	0.724197	0.440944	1.00645	1.09393	0.598963	0.684746	0.481302	1.04856	1.65035	0.996015	0.900448	1.3126	0.582943	3.62108	0.745775	0.589759	1.5608	0.946222	0.779853	0.559504	0.917729	0.876726	1.16986	1.95819	0.882597	0.420838	0.92505	0.435926	1.14269	0.297382	1.30088	0.769105	0.773528	1.26531	1.43366	1.12587	0.986515	0.94152	0.99083
HES2	0.436903	0.396904	1.2852	1.31343	1.01494	0.566162	0.480616	0.642734	0.699769	0.471023	0.999221	1.06396	0.762204	0.650621	0.565152	1.0284	1.62246	1.08856	0.782423	1.25187	0.588777	3.45345	0.770602	0.636932	1.61976	0.961079	0.744794	0.6506	0.912688	0.860401	1.15402	1.82137	0.883455	0.463252	0.993033	0.455869	1.25749	0.223739	1.35225	0.837264	0.747146	1.32714	1.45114	1.12875	0.93306	0.995545	0.983194
HES3	0.436903	0.396904	1.2852	1.31343	1.01494	0.566162	0.480616	0.642734	0.699769	0.471023	0.999221	1.06396	0.762204	0.650621	0.565152	1.0284	1.62246	1.08856	0.782423	1.25187	0.588777	3.45345	0.770602	0.636932	1.61976	0.961079	0.744794	0.6506	0.912688	0.860401	1.15402	1.82137	0.883455	0.463252	0.993033	0.455869	1.25749	0.223739	1.35225	0.837264	0.747146	1.32714	1.45114	1.12875	0.93306	0.995545	0.983194
HES4	0.436903	0.396904	1.2852	1.31343	1.01494	0.566162	0.480616	0.642734	0.699769	0.471023	0.999221	1.06396	0.762204	0.650621	0.565152	1.0284	1.62246	1.08856	0.782423	1.25187	0.588777	3.45345	0.770602	0.636932	1.61976	0.961079	0.744794	0.6506	0.912688	0.860401	1.15402	1.82137	0.883455	0.463252	0.993033	0.455869	1.25749	0.223739	1.35225	0.837264	0.747146	1.32714	1.45114	1.12875	0.93306	0.995545	0.983194
HES5	0.503173	0.210349	1.13715	0.850288	1.05338	0.483861	0.186368	0.234776	0.710995	0.696833	0.75999	1.28388	0.300772	0.539744	0.151488	1.43616	1.50851	0.57648	0.71309	1.57625	0.88638	3.68176	0.475486	0.288673	1.06104	1.25078	0.73927	0.199174	0.627233	0.866765	1.57846	2.3709	0.528441	0.1903	0.695208	0.246702	1.53859	0.244893	0.909438	0.427973	1.15348	0.695878	1.31798	1.04596	1.11893	0.59344	0.849275
HES7	0.503173	0.210349	1.13715	0.850288	1.05338	0.483861	0.186368	0.234776	0.710995	0.696833	0.75999	1.28388	0.300772	0.539744	0.151488	1.43616	1.50851	0.57648	0.71309	1.57625	0.88638	3.68176	0.475486	0.288673	1.06104	1.25078	0.73927	0.199174	0.627233	0.866765	1.57846	2.3709	0.528441	0.1903	0.695208	0.246702	1.53859	0.244893	0.909438	0.427973	1.15348	0.695878	1.31798	1.04596	1.11893	0.59344	0.849275
HESX1	1.02445	3.98059	0.94955	1.66371	1.05138	1.0788	2.33427	1.03594	1.592	1.1515	1.83071	0.967093	2.91675	1.89357	1.75019	0.308877	1.33119	2.19798	1.08892	0.740438	0.163275	0.163764	2.06485	1.27611	1.37242	0.19946	1.16564	1.08645	1.26351	1.10626	0.236831	0.55425	1.6122	1.77969	0.897445	2.50789	0.528926	4.45534	1.13385	2.54465	0.347612	1.81731	0.787753	1.41239	1.62133	1.33147	1.3727
HEY1	0.707508	0.42615	1.24642	1.23438	1.02703	0.736066	0.434885	0.461121	0.748625	0.410866	1.01368	1.1239	0.435722	0.71887	0.397453	1.06872	1.67825	0.903471	1.01847	1.37332	0.577109	3.78871	0.720947	0.542586	1.50184	0.931365	0.814911	0.468408	0.92277	0.893051	1.18569	2.09501	0.881738	0.378425	0.857066	0.415983	1.02788	0.371025	1.24952	0.700946	0.79991	1.20349	1.41618	1.12299	1.03997	0.887494	0.998466
HEY2	0.572205	0.411527	1.26581	1.27391	1.02099	0.651114	0.45775	0.551928	0.724197	0.440944	1.00645	1.09393	0.598963	0.684746	0.481302	1.04856	1.65035	0.996015	0.900448	1.3126	0.582943	3.62108	0.745775	0.589759	1.5608	0.946222	0.779853	0.559504	0.917729	0.876726	1.16986	1.95819	0.882597	0.420838	0.92505	0.435926	1.14269	0.297382	1.30088	0.769105	0.773528	1.26531	1.43366	1.12587	0.986515	0.94152	0.99083
HEYL	0.707508	0.42615	1.24642	1.23438	1.02703	0.736066	0.434885	0.461121	0.748625	0.410866	1.01368	1.1239	0.435722	0.71887	0.397453	1.06872	1.67825	0.903471	1.01847	1.37332	0.577109	3.78871	0.720947	0.542586	1.50184	0.931365	0.814911	0.468408	0.92277	0.893051	1.18569	2.09501	0.881738	0.378425	0.857066	0.415983	1.02788	0.371025	1.24952	0.700946	0.79991	1.20349	1.41618	1.12299	1.03997	0.887494	0.998466
HHEX	1.60969	1.22223	1.14252	1.81078	1.07141	1.5107	1.19446	1.10748	2.20114	0.80885	1.85428	0.89112	4.42857	1.70664	1.91085	0.277653	1.34211	3.28658	1.32132	0.625971	0.366716	0.541234	2.2468	1.26372	1.99164	0.312717	0.892784	1.44143	1.537	1.22278	0.252297	0.848584	1.90763	1.79076	1.18261	2.41566	0.432485	1.60034	1.60336	2.77398	0.357435	2.43705	0.918965	1.35273	1.17135	1.64458	1.76109
HIC2	1.98548	0.36369	0.869604	0.95436	0.73265	1.23313	0.351426	0.317824	0.769427	0.294151	0.868452	0.719297	0.973798	1.25742	0.235336	0.922479	0.804126	1.21917	1.35241	0.478113	1.4374	0.64933	0.815263	0.322078	1.17864	1.12832	0.885529	0.308263	0.802912	0.884585	0.915891	0.641151	0.841916	0.357281	0.71429	0.51835	0.453981	0.347616	1.09032	0.875927	0.938757	1.16696	0.987885	0.778556	0.715662	0.64043	0.877103
HLF	0.951787	2.14757	1.28295	1.99161	1.08189	1.39783	1.88719	1.62854	1.41123	0.622468	1.63081	0.825563	3.11521	1.50939	1.77527	0.333618	1.72656	2.54068	1.49765	0.74269	0.335727	1.17	1.88254	1.79265	2.29164	0.342536	0.737406	1.87469	1.6316	1.01682	0.310197	0.97193	1.7918	1.67831	1.54016	1.55835	0.514604	1.03265	1.91838	2.42557	0.308369	2.34129	1.13886	1.39957	0.985957	1.92971	1.56303
HLX	2.0691	3.06434	1.05218	1.77664	1.18648	1.91485	2.02496	1.31573	1.33999	0.839812	1.78033	0.74967	4.88727	1.89351	2.37568	0.274595	1.08493	3.46718	1.62131	0.638288	0.358349	0.0905025	2.5191	1.67956	1.89262	0.281527	0.629949	1.62847	1.70291	1.18059	0.235823	0.248932	2.17256	2.23851	1.12498	3.00524	0.484227	1.06939	1.3993	3.10497	0.319237	1.94661	0.821952	1.4156	0.8137	1.72351	1.91609
HMBOX1	1.40377	2.96745	1.04426	1.64353	1.10499	2.04229	2.16106	1.3947	0.7079	0.718371	1.37024	0.725808	2.60664	1.67469	1.63996	0.339946	1.10577	1.857	2.14808	0.732798	0.221665	0.349576	2.01375	2.03539	1.58366	0.325536	0.64868	1.92249	1.91801	0.948831	0.264073	0.413146	1.99322	1.87122	1.1207	1.60218	0.418007	0.747479	1.30618	2.38363	0.389684	1.61734	0.889043	1.27957	0.697652	1.93548	1.66979
HMG20B	1.73338	3.22195	0.991385	1.62378	1.15987	1.376	2.22584	1.25668	1.83017	1.02497	1.8984	0.790538	4.15098	1.94639	2.2995	0.330841	0.833403	2.90304	0.940517	0.66709	0.330773	0.0984544	2.28598	1.2752	1.50356	0.28945	0.892973	1.12509	1.34381	1.24618	0.276382	0.336102	1.87603	2.09902	0.995145	3.17577	0.475846	1.80635	1.15282	2.67505	0.413721	1.56919	0.785723	1.41597	0.979448	1.32477	1.61327
HMGA1	0.977985	4.57636	1.20996	2.09738	1.26455	1.3536	2.96175	2.11863	0.67598	0.894263	1.83701	0.689284	4.57427	2.22738	2.82234	0.294583	1.30309	2.90478	1.25536	0.801222	0.201575	0.216021	2.54277	2.26967	1.78578	0.249829	0.541533	1.88604	1.73588	1.10179	0.220498	0.281749	2.2111	2.42518	1.37876	3.02946	0.541581	0.529595	1.53574	3.09323	0.294818	2.1661	0.947978	1.60071	0.59477	1.83672	1.55728
HMGA2	0.981152	4.88788	1.19587	2.09738	1.30342	1.46437	3.25817	2.22002	0.619129	0.903981	1.83701	0.680129	4.57427	2.31132	2.93888	0.286901	1.1789	2.90478	1.28592	0.801222	0.142669	0.113536	2.61299	2.3257	1.78578	0.249325	0.541533	1.99379	1.78432	1.10179	0.213648	0.262621	2.32206	2.65818	1.44692	3.15325	0.516164	0.601125	1.53574	3.09323	0.294818	2.1661	0.849526	1.613	0.59477	1.83672	1.58417
HMX1	0.975665	3.4912	1.09215	1.71346	1.10747	1.22522	2.4016	1.61156	0.946603	0.83638	1.65056	0.766471	2.40121	1.86545	2.0718	0.358598	1.29147	1.80092	1.27184	0.816652	0.192133	0.340701	1.99418	1.89834	1.24788	0.29514	0.990356	1.61014	1.45522	1.08657	0.295524	0.487537	1.82919	1.87022	1.31068	2.24694	0.502778	1.74902	1.29921	2.23394	0.360168	2.04847	0.908744	1.37122	0.920221	1.48243	1.18104
HMX2	0.881293	3.53503	1.10423	1.73991	1.10855	1.15911	2.4326	1.62822	0.931428	0.838286	1.68428	0.764751	2.51019	1.90449	2.14894	0.343558	1.31977	1.96551	1.21505	0.807564	0.191902	0.35986	2.0378	1.92361	1.30862	0.291417	0.979494	1.61246	1.46767	1.08694	0.280705	0.477563	1.86081	1.90071	1.26897	2.3603	0.527661	1.83012	1.322	2.30373	0.353357	2.10571	0.903793	1.38463	0.908096	1.50114	1.21247
HMX3	0.975665	3.4912	1.09215	1.71346	1.10747	1.22522	2.4016	1.61156	0.946603	0.83638	1.65056	0.766471	2.40121	1.86545	2.0718	0.358598	1.29147	1.80092	1.27184	0.816652	0.192133	0.340701	1.99418	1.89834	1.24788	0.29514	0.990356	1.61014	1.45522	1.08657	0.295524	0.487537	1.82919	1.87022	1.31068	2.24694	0.502778	1.74902	1.29921	2.23394	0.360168	2.04847	0.908744	1.37122	0.920221	1.48243	1.18104
HNF1A	0.619523	4.35757	1.00397	1.45484	1.10882	1.3727	2.44462	1.03264	0.951883	0.877379	1.44936	0.897021	2.62766	1.40048	1.32825	0.445732	1.32297	1.38755	1.55772	0.886568	0.21793	0.573986	1.89313	1.89271	1.09468	0.304172	0.878005	1.50724	1.51285	0.975523	0.334171	0.640206	1.68634	1.76285	0.914551	1.56975	0.587414	1.87574	1.047	2.43624	0.454847	1.08755	0.883114	1.37649	1.01336	1.57845	1.33821
HNF1B	0.619523	4.35757	1.00397	1.45484	1.10882	1.3727	2.44462	1.03264	0.951883	0.877379	1.44936	0.897021	2.62766	1.40048	1.32825	0.445732	1.32297	1.38755	1.55772	0.886568	0.21793	0.573986	1.89313	1.89271	1.09468	0.304172	0.878005	1.50724	1.51285	0.975523	0.334171	0.640206	1.68634	1.76285	0.914551	1.56975	0.587414	1.87574	1.047	2.43624	0.454847	1.08755	0.883114	1.37649	1.01336	1.57845	1.33821
HNF4A	0.762438	0.412419	0.932084	0.807995	0.874137	1.17009	0.391266	0.407585	0.515857	0.597249	0.776532	0.931553	0.448984	0.817928	0.776461	0.946653	0.981316	0.748739	1.37813	0.862578	1.56139	0.858677	0.771763	0.711595	0.92726	0.618268	0.831676	1.00165	1.23305	0.830043	0.850509	0.818972	0.967281	0.539622	0.684412	0.60109	0.633156	0.442715	0.910961	0.667582	0.996078	0.79901	1.06258	0.819989	0.796344	1.20756	1.04577
HNF4G	0.762438	0.412419	0.932084	0.807995	0.874137	1.17009	0.391266	0.407585	0.515857	0.597249	0.776532	0.931553	0.448984	0.817928	0.776461	0.946653	0.981316	0.748739	1.37813	0.862578	1.56139	0.858677	0.771763	0.711595	0.92726	0.618268	0.831676	1.00165	1.23305	0.830043	0.850509	0.818972	0.967281	0.539622	0.684412	0.60109	0.633156	0.442715	0.910961	0.667582	0.996078	0.79901	1.06258	0.819989	0.796344	1.20756	1.04577
HOXA1	1.5878	3.41004	1.01317	1.69881	1.10546	1.54094	2.29667	1.27786	1.23056	0.923873	1.74974	0.787555	2.94636	1.44049	2.10026	0.287927	1.14242	2.80844	1.39878	0.659553	0.264908	0.194272	2.17468	1.63549	1.76103	0.289342	0.879754	1.55427	1.5516	1.12884	0.21941	0.330392	1.94072	2.12172	1.10983	2.62908	0.487855	2.4226	1.35602	2.59773	0.30548	1.7088	0.810794	1.39389	1.12813	1.57249	1.60471
HOXA10	1.80178	4.10913	1.08128	1.81545	1.17363	1.85311	2.56102	1.51301	1.15261	0.850623	1.71708	0.749105	4.17368	1.86347	2.21512	0.276562	1.26515	2.90633	1.71586	0.693522	0.285358	0.251668	2.34503	1.92861	1.8993	0.297538	0.637211	1.80574	1.73987	1.10523	0.231695	0.308929	2.09126	2.21543	1.26126	2.58047	0.525305	1.14295	1.45414	2.94019	0.298608	1.94515	0.839208	1.47113	0.82631	1.79343	1.73588
HOXA11	1.43447	4.60959	1.08487	1.80977	1.20667	1.65685	2.73137	1.51541	1.01032	0.878319	1.71903	0.744333	4.02374	1.89857	2.28545	0.303483	1.1909	2.64129	1.55995	0.730301	0.206823	0.312867	2.4207	2.06935	1.5649	0.294085	0.588155	1.77794	1.73821	1.09109	0.221505	0.296074	2.13275	2.30824	1.19151	2.67349	0.548407	1.18769	1.32185	2.97122	0.291247	1.73075	0.823404	1.50969	0.811224	1.75418	1.67485
HOXA13	1.27505	4.92544	1.09986	1.87186	1.22282	1.67473	2.88283	1.79634	1.16187	0.866526	1.71615	0.754222	4.52297	2.01582	2.1945	0.30836	1.50244	2.55634	1.64952	0.754562	0.16817	0.249525	2.47891	2.26213	1.55581	0.261347	0.585871	1.91512	1.72864	1.07597	0.212175	0.343729	2.05203	2.33208	1.34671	2.54468	0.550705	1.11974	1.36426	3.18709	0.295506	1.84259	0.833942	1.55528	0.801972	1.78575	1.64975
HOXA2	1.57042	3.92664	1.00329	1.70324	1.102	1.49826	2.33951	1.3132	1.29843	0.924941	1.75954	0.815769	2.93637	1.4119	2.09587	0.30397	1.28369	2.57453	1.4709	0.685083	0.265668	0.239103	2.1605	1.66369	1.69684	0.294272	0.879609	1.55169	1.54503	1.13998	0.234726	0.367317	1.93068	2.13118	1.123	2.57643	0.516489	2.42428	1.32512	2.60777	0.30181	1.668	0.7894	1.40563	1.14502	1.55792	1.55572
HOXA3	1.44919	3.97663	0.999637	1.69881	1.10166	1.49271	2.32145	1.30517	1.38184	0.945494	1.75954	0.8182	2.91009	1.39799	2.06952	0.305774	1.33232	2.55134	1.42838	0.68533	0.267216	0.284147	2.05626	1.66252	1.65382	0.311519	0.9027	1.5495	1.53659	1.14678	0.242261	0.405235	1.89003	2.12219	1.11566	2.48954	0.52306	2.57457	1.30194	2.53857	0.30548	1.66679	0.7894	1.40284	1.16012	1.55768	1.5535
HOXA4	1.6656	3.7949	1.02288	1.72461	1.11244	1.56627	2.32145	1.32978	1.28554	0.90476	1.75125	0.792156	3.15841	1.50606	2.14305	0.2919	1.22797	2.77981	1.47385	0.662407	0.267216	0.219576	2.21249	1.68781	1.79137	0.286307	0.827899	1.57573	1.56296	1.1388	0.228749	0.353824	1.9359	2.13072	1.13546	2.67137	0.517769	2.22386	1.38288	2.64905	0.302355	1.76564	0.798555	1.40011	1.1025	1.5984	1.59281
HOXA5	1.68904	3.78178	1.03453	1.77161	1.12883	1.65533	2.36096	1.43259	1.21898	0.87358	1.72131	0.761979	3.36213	1.6487	2.17279	0.287092	1.2264	2.80965	1.56611	0.675199	0.267216	0.200591	2.2611	1.86163	1.87185	0.293295	0.769212	1.68617	1.65045	1.11629	0.2333	0.327162	2.00887	2.16992	1.1637	2.67622	0.50432	1.9607	1.42285	2.74662	0.297647	1.84953	0.804229	1.4157	1.02365	1.69252	1.65498
HOXA6	1.75757	3.85989	1.02288	1.74159	1.13775	1.69813	2.38677	1.33934	1.21898	0.898477	1.75144	0.783808	3.6232	1.68494	2.16837	0.287092	1.24321	2.88856	1.56871	0.674751	0.264046	0.200591	2.30112	1.75909	1.83177	0.284213	0.752019	1.5897	1.61755	1.13504	0.224519	0.32565	2.01657	2.15217	1.1282	2.67622	0.517492	1.94751	1.38731	2.81999	0.305828	1.76564	0.807128	1.4305	1.02311	1.61816	1.67223
HOXA7	1.75757	3.85989	1.02288	1.74159	1.13775	1.69813	2.38677	1.33934	1.21898	0.898477	1.75144	0.783808	3.6232	1.68494	2.16837	0.287092	1.24321	2.88856	1.56871	0.674751	0.264046	0.200591	2.30112	1.75909	1.83177	0.284213	0.752019	1.5897	1.61755	1.13504	0.224519	0.32565	2.01657	2.15217	1.1282	2.67622	0.517492	1.94751	1.38731	2.81999	0.305828	1.76564	0.807128	1.4305	1.02311	1.61816	1.67223
HOXA9	1.57814	3.97663	1.0139	1.72992	1.15243	1.6572	2.52427	1.42354	1.07991	0.879682	1.71035	0.75724	3.43586	1.78357	2.21058	0.295805	1.18157	2.60433	1.53597	0.680363	0.237282	0.183766	2.31632	1.86507	1.65382	0.282674	0.703771	1.61828	1.64121	1.09821	0.222829	0.303922	2.06658	2.17512	1.14205	2.66715	0.51614	1.72144	1.30194	2.80732	0.310759	1.67506	0.809615	1.4413	0.894654	1.60811	1.59483
HOXB1	1.5878	3.45479	0.999637	1.68969	1.1063	1.55462	2.34593	1.31875	1.14548	0.901641	1.73109	0.769185	2.92736	1.46122	2.17852	0.285042	1.08495	2.60433	1.43064	0.658605	0.247753	0.168119	2.17468	1.69104	1.65382	0.283233	0.86173	1.55848	1.58097	1.1082	0.218488	0.312263	1.99584	2.1291	1.11566	2.62046	0.470462	2.24993	1.30194	2.56142	0.310759	1.67642	0.811222	1.3761	1.04445	1.57156	1.56171
HOXB13	1.16175	4.92544	1.09986	1.87186	1.21976	1.56662	2.81891	1.77721	1.23734	0.866526	1.71892	0.756205	4.41445	1.96267	2.1134	0.302542	1.5767	2.54281	1.53522	0.754562	0.207692	0.280354	2.41732	2.13442	1.55581	0.257061	0.605495	1.85009	1.67644	1.07013	0.208078	0.375086	1.98524	2.28155	1.34671	2.46724	0.549189	1.11974	1.36426	3.09048	0.295506	1.84259	0.860242	1.54374	0.835876	1.76442	1.59732
HOXB2	1.57042	3.92664	1.00329	1.70324	1.102	1.49826	2.33951	1.3132	1.29843	0.924941	1.75954	0.815769	2.93637	1.4119	2.09587	0.30397	1.28369	2.57453	1.4709	0.685083	0.265668	0.239103	2.1605	1.66369	1.69684	0.294272	0.879609	1.55169	1.54503	1.13998	0.234726	0.367317	1.93068	2.13118	1.123	2.57643	0.516489	2.42428	1.32512	2.60777	0.30181	1.668	0.7894	1.40563	1.14502	1.55792	1.55572
HOXB3	1.4114	3.87603	1.00562	1.6759	1.0879	1.43075	2.29968	1.23421	1.48317	0.951036	1.75954	0.831312	2.91009	1.39486	2.0086	0.31557	1.33232	2.6193	1.32823	0.68533	0.296795	0.350793	2.00426	1.58417	1.68617	0.318196	0.963018	1.46424	1.46955	1.15358	0.252232	0.450427	1.82178	2.04674	1.10068	2.45403	0.543006	2.61346	1.33171	2.51285	0.320399	1.65948	0.790525	1.40006	1.18125	1.51134	1.53539
HOXB4	1.66508	3.75981	1.02288	1.72823	1.11249	1.56627	2.32145	1.32978	1.28554	0.909046	1.75125	0.792206	3.32977	1.50606	2.14305	0.2919	1.22797	2.84311	1.47385	0.666662	0.272298	0.219576	2.22142	1.68781	1.79137	0.286307	0.827899	1.57573	1.56296	1.1388	0.230194	0.353824	1.9359	2.12337	1.13399	2.67622	0.517769	2.19451	1.38288	2.68513	0.300483	1.7872	0.803755	1.40127	1.1025	1.61243	1.62
HOXB5	1.68904	3.78178	1.03453	1.77161	1.12883	1.65533	2.36096	1.43259	1.21898	0.87358	1.72131	0.761979	3.36213	1.6487	2.17279	0.287092	1.2264	2.80965	1.56611	0.675199	0.267216	0.200591	2.2611	1.86163	1.87185	0.293295	0.769212	1.68617	1.65045	1.11629	0.2333	0.327162	2.00887	2.16992	1.1637	2.67622	0.50432	1.9607	1.42285	2.74662	0.297647	1.84953	0.804229	1.4157	1.02365	1.69252	1.65498
HOXB6	1.73347	3.85989	1.03459	1.7701	1.14263	1.69813	2.38677	1.37354	1.21898	0.89038	1.75579	0.783808	3.76802	1.68494	2.18306	0.287092	1.24321	2.93758	1.56871	0.674751	0.264046	0.200591	2.30112	1.75909	1.84011	0.284467	0.752019	1.62656	1.61755	1.13504	0.224519	0.32565	2.01657	2.18086	1.1637	2.67622	0.517492	1.94751	1.40083	2.8641	0.297637	1.83921	0.809114	1.43472	1.02311	1.66287	1.703
HOXB7	1.73347	3.87603	1.02288	1.74159	1.13775	1.69813	2.38677	1.33934	1.21898	0.898477	1.75579	0.783808	3.6232	1.68494	2.16837	0.287092	1.23444	2.93758	1.56871	0.678265	0.263206	0.200591	2.30845	1.75909	1.83549	0.284467	0.752019	1.5897	1.61755	1.13504	0.222494	0.324057	2.03581	2.15217	1.1282	2.69948	0.517492	1.94254	1.38731	2.81999	0.300959	1.76564	0.807128	1.4305	1.00191	1.61816	1.67223
HOXB8	1.75802	3.7949	1.03862	1.76023	1.14112	1.65567	2.42672	1.38165	1.2068	0.876283	1.75388	0.767779	3.79068	1.72005	2.18892	0.285573	1.24882	2.97274	1.50735	0.665465	0.260995	0.202056	2.32181	1.76063	1.87478	0.288895	0.723133	1.6072	1.60348	1.12637	0.222494	0.315509	2.04491	2.15955	1.13929	2.66967	0.512505	1.76081	1.41515	2.88879	0.292098	1.78958	0.817668	1.4368	0.952159	1.60721	1.72126
HOXB9	1.57814	3.97663	1.02378	1.745	1.14975	1.6104	2.50785	1.35779	1.21108	0.900278	1.73683	0.785678	3.69009	1.72535	2.16107	0.2963	1.20248	2.79225	1.50545	0.680363	0.247177	0.208013	2.31687	1.82452	1.71091	0.288783	0.772897	1.57506	1.5978	1.12811	0.223751	0.329399	2.01503	2.17512	1.13096	2.67137	0.524762	1.89411	1.34755	2.87479	0.30548	1.67506	0.809187	1.44894	0.966672	1.60904	1.64005
HOXC10	1.80178	3.87412	1.08128	1.81545	1.16989	1.85311	2.53354	1.51301	1.14502	0.850623	1.68755	0.744762	3.99013	1.86347	2.23257	0.276562	1.23033	2.90633	1.71586	0.6676	0.248593	0.189835	2.34503	1.92861	1.8993	0.291302	0.637211	1.80574	1.73987	1.10523	0.223318	0.30518	2.09126	2.21543	1.26126	2.64272	0.511973	1.14295	1.45414	2.90691	0.298608	1.94515	0.839208	1.43262	0.82631	1.79343	1.73588
HOXC11	1.49755	4.3866	1.09992	1.91703	1.20667	1.73114	2.73137	1.75938	1.08702	0.841878	1.7286	0.749107	4.21095	1.89838	2.28545	0.290491	1.28589	2.76298	1.6179	0.716666	0.206823	0.312867	2.39964	2.08344	1.89346	0.294085	0.603192	1.90232	1.73821	1.093	0.220668	0.336128	2.13275	2.34884	1.39597	2.64876	0.545514	1.12376	1.50513	3.02026	0.287308	1.9733	0.824064	1.50969	0.811224	1.81107	1.70124
HOXC12	0.886308	4.75062	1.08194	1.7451	1.19456	1.4388	2.65036	1.33039	1.16664	0.908524	1.74014	0.805676	4.52056	1.86354	2.08107	0.331597	1.44613	2.46201	1.40115	0.764246	0.236308	0.541216	2.41081	1.94256	1.45864	0.271208	0.661063	1.56255	1.65083	1.09584	0.228387	0.396169	2.01543	2.17565	1.07755	2.54182	0.635061	1.32931	1.25401	3.12597	0.305186	1.53681	0.849204	1.5549	0.866362	1.65686	1.5769
HOXC13	1.27505	4.92544	1.09986	1.87186	1.22282	1.67473	2.88283	1.79634	1.16187	0.866526	1.71615	0.754222	4.52297	2.01582	2.1945	0.30836	1.50244	2.55634	1.64952	0.754562	0.16817	0.249525	2.47891	2.26213	1.55581	0.261347	0.585871	1.91512	1.72864	1.07597	0.212175	0.343729	2.05203	2.33208	1.34671	2.54468	0.550705	1.11974	1.36426	3.18709	0.295506	1.84259	0.833942	1.55528	0.801972	1.78575	1.64975
HOXC4	1.63195	3.76438	1.02304	1.74978	1.10892	1.53659	2.33951	1.3132	1.29843	0.924941	1.76543	0.815769	3.5838	1.46908	2.12902	0.289117	1.28369	2.93637	1.4709	0.660697	0.265668	0.239103	2.21304	1.66369	1.84383	0.294272	0.849815	1.55169	1.54503	1.13998	0.222773	0.36062	1.93068	2.13118	1.13339	2.6738	0.515791	2.37214	1.38769	2.78786	0.292768	1.78168	0.791651	1.42391	1.14502	1.60976	1.66257
HOXC5	1.68904	3.80414	1.01717	1.75129	1.11493	1.55719	2.33702	1.37243	1.18439	0.894643	1.69884	0.761979	3.26922	1.56207	2.17279	0.29638	1.19395	2.708	1.47675	0.674409	0.267216	0.163315	2.20243	1.76624	1.77034	0.300081	0.812542	1.6113	1.58537	1.11299	0.2333	0.327162	1.94692	2.14847	1.13267	2.67622	0.50432	1.9607	1.3564	2.64907	0.297647	1.78945	0.804229	1.40011	1.02365	1.63372	1.6001
HOXC6	1.75757	3.85989	1.02288	1.74159	1.13775	1.69813	2.38677	1.33934	1.21898	0.898477	1.75144	0.783808	3.6232	1.68494	2.16837	0.287092	1.24321	2.88856	1.56871	0.674751	0.264046	0.200591	2.30112	1.75909	1.83177	0.284213	0.752019	1.5897	1.61755	1.13504	0.224519	0.32565	2.01657	2.15217	1.1282	2.67622	0.517492	1.94751	1.38731	2.81999	0.305828	1.76564	0.807128	1.4305	1.02311	1.61816	1.67223
HOXC8	1.75802	3.7949	1.03862	1.76023	1.14112	1.65567	2.42672	1.38165	1.2068	0.876283	1.75388	0.767779	3.79068	1.72005	2.18892	0.285573	1.24882	2.97274	1.50735	0.665465	0.260995	0.202056	2.32181	1.76063	1.87478	0.288895	0.723133	1.6072	1.60348	1.12637	0.222494	0.315509	2.04491	2.15955	1.13929	2.66967	0.512505	1.76081	1.41515	2.88879	0.292098	1.78958	0.817668	1.4368	0.952159	1.60721	1.72126
HOXC9	1.57814	3.97663	1.0139	1.72992	1.15243	1.6572	2.52427	1.42354	1.07991	0.879682	1.71035	0.75724	3.43586	1.78357	2.21058	0.295805	1.18157	2.60433	1.53597	0.680363	0.237282	0.183766	2.31632	1.86507	1.65382	0.282674	0.703771	1.61828	1.64121	1.09821	0.222829	0.303922	2.06658	2.17512	1.14205	2.66715	0.51614	1.72144	1.30194	2.80732	0.310759	1.67506	0.809615	1.4413	0.894654	1.60811	1.59483
HOXD1	1.58975	2.83799	1.05936	1.685	1.10132	1.5453	2.30339	1.46617	1.10249	0.834253	1.69909	0.759446	2.84953	1.38408	2.22803	0.282357	1.0573	2.57453	1.4826	0.65841	0.265668	0.146813	2.15961	1.79948	1.82522	0.313123	0.805982	1.66709	1.6257	1.07871	0.220371	0.310771	2.04092	2.13118	1.14518	2.58924	0.459919	1.94299	1.43473	2.47619	0.312368	1.92867	0.842383	1.37004	0.972432	1.60433	1.55572
HOXD10	1.80178	3.53934	1.09659	1.8909	1.16989	1.86266	2.53354	1.64352	1.15261	0.802533	1.68755	0.749105	3.99013	1.86347	2.21512	0.276562	1.26515	2.97375	1.73349	0.670263	0.285358	0.251668	2.34503	1.92861	2.0325	0.297538	0.637211	1.92402	1.8077	1.10523	0.231695	0.308929	2.09126	2.21543	1.32225	2.53504	0.511973	1.14295	1.55075	2.90691	0.298608	2.05071	0.854024	1.43262	0.82631	1.87933	1.7567
HOXD11	1.20503	4.60959	1.08487	1.80977	1.20667	1.63633	2.73137	1.51541	1.08702	0.879229	1.73327	0.77021	4.24436	1.89838	2.28545	0.304042	1.28589	2.64129	1.55995	0.732148	0.206823	0.398268	2.39964	2.06935	1.5649	0.294085	0.612114	1.77794	1.73821	1.093	0.221505	0.345388	2.13275	2.30824	1.19151	2.64876	0.596648	1.18769	1.32185	3.08016	0.291247	1.73075	0.824064	1.52454	0.811224	1.75418	1.67485
HOXD12	0.852582	4.90559	1.07868	1.7412	1.18408	1.34984	2.66056	1.25475	1.23569	0.918336	1.7395	0.837636	4.40368	1.77442	2.00138	0.347007	1.40672	2.44994	1.31803	0.770629	0.263148	0.592803	2.3584	1.85617	1.41615	0.273873	0.711931	1.46093	1.56029	1.09347	0.242319	0.429291	1.92451	2.12459	1.07555	2.5345	0.642202	1.5071	1.24586	3.10948	0.320605	1.5276	0.836634	1.55488	0.92303	1.58905	1.55532
HOXD13	1.29769	4.66499	1.13737	1.95288	1.22282	1.7264	2.8541	1.91571	1.16499	0.841062	1.71427	0.745203	4.30947	1.92479	2.24682	0.307228	1.52183	2.66995	1.71179	0.741899	0.16817	0.249525	2.43283	2.32605	1.72428	0.270437	0.554206	2.03093	1.77385	1.0617	0.22029	0.34749	2.07449	2.36907	1.43326	2.44412	0.539123	1.02428	1.46994	3.09784	0.287718	2.04126	0.856757	1.54579	0.787286	1.88257	1.70521
HOXD3	1.44919	3.97663	0.999637	1.69881	1.10166	1.49271	2.32145	1.30517	1.38184	0.945494	1.75954	0.8182	2.91009	1.39799	2.06952	0.305774	1.33232	2.55134	1.42838	0.68533	0.267216	0.284147	2.05626	1.66252	1.65382	0.311519	0.9027	1.5495	1.53659	1.14678	0.242261	0.405235	1.89003	2.12219	1.11566	2.48954	0.52306	2.57457	1.30194	2.53857	0.30548	1.66679	0.7894	1.40284	1.16012	1.55768	1.5535
HOXD4	1.6656	3.7949	1.02288	1.72461	1.11244	1.56627	2.32145	1.32978	1.28554	0.90476	1.75125	0.792156	3.15841	1.50606	2.14305	0.2919	1.22797	2.77981	1.47385	0.662407	0.267216	0.219576	2.21249	1.68781	1.79137	0.286307	0.827899	1.57573	1.56296	1.1388	0.228749	0.353824	1.9359	2.13072	1.13546	2.67137	0.517769	2.22386	1.38288	2.64905	0.302355	1.76564	0.798555	1.40011	1.1025	1.5984	1.59281
HOXD8	1.74298	3.76087	1.06747	1.82145	1.14112	1.62487	2.35172	1.48579	1.32593	0.845672	1.75388	0.776938	3.79068	1.67808	2.15345	0.288953	1.28849	2.97274	1.4778	0.676151	0.267216	0.253729	2.32181	1.8213	1.95268	0.294134	0.755446	1.7431	1.58538	1.12637	0.223399	0.354775	1.98854	2.15264	1.22784	2.66967	0.512505	1.69451	1.48842	2.88879	0.292098	1.9249	0.839092	1.4368	0.995933	1.74014	1.72126
HOXD9	1.57814	3.97663	1.0139	1.72992	1.15243	1.6572	2.52427	1.42354	1.07991	0.879682	1.71035	0.75724	3.43586	1.78357	2.21058	0.295805	1.18157	2.60433	1.53597	0.680363	0.237282	0.183766	2.31632	1.86507	1.65382	0.282674	0.703771	1.61828	1.64121	1.09821	0.222829	0.303922	2.06658	2.17512	1.14205	2.66715	0.51614	1.72144	1.30194	2.80732	0.310759	1.67506	0.809615	1.4413	0.894654	1.60811	1.59483
HSF2	1.19143	1.96817	1.24366	1.99043	1.18055	1.76814	2.90905	2.81629	0.918713	0.64768	1.52079	0.671995	1.78888	1.28642	2.82257	0.310696	0.782217	2.21826	1.74142	0.639246	0.170912	0.112211	2.0385	2.57741	2.26712	0.378041	0.651303	2.78202	1.99026	1.03389	0.261761	0.260411	2.16995	2.54426	2.00375	2.06981	0.495332	0.750465	1.89155	2.10494	0.345367	2.37591	0.941431	1.33233	0.664286	2.24353	1.64255
IRF1	0.62314	2.90018	1.13826	1.66083	1.10883	1.04918	2.69361	2.32488	0.689478	0.861866	1.52178	0.767842	1.73637	1.71613	2.42146	0.442022	1.0632	1.34274	1.06416	0.904624	0.224581	0.372345	1.83971	2.04502	1.25698	0.341455	1.10791	1.80423	1.49636	1.10112	0.322591	0.406316	1.82204	1.85495	1.47361	1.90621	0.729457	1.3952	1.35768	1.77608	0.402144	1.66514	0.941697	1.30673	0.768625	1.58459	1.06493
IRF2	0.62314	2.90018	1.13826	1.66083	1.10883	1.04918	2.69361	2.32488	0.689478	0.861866	1.52178	0.767842	1.73637	1.71613	2.42146	0.442022	1.0632	1.34274	1.06416	0.904624	0.224581	0.372345	1.83971	2.04502	1.25698	0.341455	1.10791	1.80423	1.49636	1.10112	0.322591	0.406316	1.82204	1.85495	1.47361	1.90621	0.729457	1.3952	1.35768	1.77608	0.402144	1.66514	0.941697	1.30673	0.768625	1.58459	1.06493
IRF3	0.338494	1.1692	0.979831	1.01203	0.94558	0.788834	1.12686	0.95521	0.504077	0.694922	1.03033	0.948417	0.744945	0.907539	1.33629	0.846476	0.650395	0.940067	0.913505	0.819272	1.12129	0.811762	1.28346	1.00594	0.758692	0.669486	0.840363	1.0328	1.30056	0.955572	0.837342	0.623758	1.4002	0.870104	0.787506	1.15692	1.0092	0.725912	0.857642	1.08203	0.885128	0.819891	0.980055	0.97507	0.703827	1.17609	0.921066
IRF4	0.425548	1.27562	1.06615	1.29736	1.02262	1.12875	1.61281	1.46124	0.665827	0.760691	1.19791	0.923651	1.13574	0.901864	1.69519	0.602332	0.849472	1.22191	1.16713	0.850516	0.319796	0.812529	1.62617	1.47477	1.06523	0.476921	0.824242	1.55087	1.68601	1.00698	0.47924	0.68844	1.7641	1.42511	1.07794	1.34651	1.09491	0.688389	1.10326	1.46718	0.59857	0.964721	0.997493	1.11557	0.757162	1.53749	1.226
IRF5	0.455174	1.26296	1.00764	1.06245	0.999444	0.834509	1.54519	1.4222	0.606937	0.800494	1.08556	0.953089	0.60104	0.917036	1.61381	0.809365	0.740248	0.829391	0.798805	0.946087	0.688767	0.850989	1.26302	1.14523	0.805793	0.56751	0.846309	1.25504	1.29975	1.01098	0.700826	0.682238	1.40599	1.19039	0.981677	1.22257	1.29031	0.740209	0.927134	1.00529	0.764788	0.678647	0.985189	1.02677	0.762905	1.2247	0.92025
IRF6	0.285668	0.999612	1.05486	1.13954	1.03789	0.81073	1.49105	1.44179	0.648216	0.722698	1.08249	0.922692	1.46648	0.937828	1.67256	0.670766	0.784635	1.04554	0.768012	0.949884	0.363724	0.867165	1.39571	1.20107	0.874274	0.504453	0.709624	1.43671	1.35566	1.01325	0.582985	0.821244	1.5325	1.34491	1.01777	1.28475	1.22495	0.587514	0.989014	1.31898	0.661806	0.739703	1.01476	1.09559	0.798194	1.33157	1.06916
IRF8	0.425548	1.27562	1.06615	1.29736	1.02262	1.12875	1.61281	1.46124	0.665827	0.760691	1.19791	0.923651	1.13574	0.901864	1.69519	0.602332	0.849472	1.22191	1.16713	0.850516	0.319796	0.812529	1.62617	1.47477	1.06523	0.476921	0.824242	1.55087	1.68601	1.00698	0.47924	0.68844	1.7641	1.42511	1.07794	1.34651	1.09491	0.688389	1.10326	1.46718	0.59857	0.964721	0.997493	1.11557	0.757162	1.53749	1.226
IRF9	0.689707	2.92552	1.08056	1.58862	1.12946	1.42279	2.79387	2.17082	0.575055	0.862031	1.45882	0.756728	1.75348	1.72601	2.40791	0.429452	0.813378	1.70562	1.52082	0.917639	0.158658	0.373492	2.04905	2.01709	1.24716	0.359054	0.824382	1.91997	1.81614	1.05214	0.316117	0.421249	2.12243	1.80644	1.23264	1.9746	0.744484	0.792268	1.26769	1.93485	0.377478	1.49537	0.920521	1.28464	0.648461	1.78371	1.33727
IRX1	2.12513	1.58866	1.21574	1.8723	1.1896	2.22019	1.42674	1.31199	0.876902	0.56405	1.49497	0.89537	2.10172	2.09296	1.53772	0.540547	2.7123	2.36264	2.4088	1.59482	0.397932	0.715586	1.75397	1.71902	2.2818	0.411643	0.85129	1.85288	1.85124	1.13759	0.580594	2.12438	1.87913	1.45574	1.39027	1.43173	0.487535	0.511502	1.9036	2.07075	0.619275	2.60285	1.06222	1.32577	1.197	2.01622	1.81308
IRX2	2.06234	1.58852	1.22032	1.8723	1.18647	2.23102	1.42674	1.31199	0.864077	0.561077	1.49497	0.886305	2.10172	1.9963	1.58209	0.531124	2.64718	2.36264	2.4088	1.58854	0.386752	0.741077	1.74673	1.71902	2.2818	0.412937	0.85129	1.8634	1.89491	1.13338	0.580594	2.09954	1.91268	1.45574	1.39027	1.42048	0.487535	0.505441	1.9036	2.07075	0.618309	2.60285	1.06994	1.32577	1.16798	2.01622	1.81308
IRX3	2.12513	1.58866	1.21574	1.8723	1.1896	2.22019	1.42674	1.31199	0.876902	0.56405	1.49497	0.89537	2.10172	2.09296	1.53772	0.540547	2.7123	2.36264	2.4088	1.59482	0.397932	0.715586	1.75397	1.71902	2.2818	0.411643	0.85129	1.85288	1.85124	1.13759	0.580594	2.12438	1.87913	1.45574	1.39027	1.43173	0.487535	0.511502	1.9036	2.07075	0.619275	2.60285	1.06222	1.32577	1.197	2.01622	1.81308
IRX4	2.12513	1.58866	1.21574	1.8723	1.1896	2.22019	1.42674	1.31199	0.876902	0.56405	1.49497	0.89537	2.10172	2.09296	1.53772	0.540547	2.7123	2.36264	2.4088	1.59482	0.397932	0.715586	1.75397	1.71902	2.2818	0.411643	0.85129	1.85288	1.85124	1.13759	0.580594	2.12438	1.87913	1.45574	1.39027	1.43173	0.487535	0.511502	1.9036	2.07075	0.619275	2.60285	1.06222	1.32577	1.197	2.01622	1.81308
IRX5	2.06234	1.58852	1.22032	1.8723	1.18647	2.23102	1.42674	1.31199	0.864077	0.561077	1.49497	0.886305	2.10172	1.9963	1.58209	0.531124	2.64718	2.36264	2.4088	1.58854	0.386752	0.741077	1.74673	1.71902	2.2818	0.412937	0.85129	1.8634	1.89491	1.13338	0.580594	2.09954	1.91268	1.45574	1.39027	1.42048	0.487535	0.505441	1.9036	2.07075	0.618309	2.60285	1.06994	1.32577	1.16798	2.01622	1.81308
IRX6	2.12513	1.58866	1.21574	1.8723	1.1896	2.22019	1.42674	1.31199	0.876902	0.56405	1.49497	0.89537	2.10172	2.09296	1.53772	0.540547	2.7123	2.36264	2.4088	1.59482	0.397932	0.715586	1.75397	1.71902	2.2818	0.411643	0.85129	1.85288	1.85124	1.13759	0.580594	2.12438	1.87913	1.45574	1.39027	1.43173	0.487535	0.511502	1.9036	2.07075	0.619275	2.60285	1.06222	1.32577	1.197	2.01622	1.81308
ISX	1.03017	4.55539	0.924431	1.65524	1.09361	1.14416	2.55045	1.05172	1.59003	1.11832	1.87205	0.897483	3.11901	1.77769	1.8687	0.285288	1.19793	2.14462	1.06959	0.724393	0.171694	0.146969	2.20416	1.39928	1.20586	0.173634	1.0762	1.13037	1.31072	1.13038	0.208598	0.428269	1.73067	1.98725	0.859329	2.74143	0.51577	3.781	1.04123	2.67329	0.31198	1.6566	0.759942	1.46894	1.40893	1.32375	1.33684
JDP2	1.34539	0.862928	1.28048	1.84705	1.00344	1.60576	1.1598	1.30088	1.12415	0.607461	1.5292	0.911556	2.36009	1.27398	1.73878	0.495931	1.85862	2.99524	1.89063	0.768962	0.503652	1.45154	1.57892	1.35313	2.71626	0.555666	0.836216	1.82433	1.79454	1.06488	0.451618	0.867197	1.83184	1.35576	1.33445	1.28296	0.49915	0.545482	2.09095	1.97843	0.450902	2.24138	1.19102	1.22142	1.03187	1.99232	1.78334
KDM2B	0.073043	0.990876	1.18745	1.01021	1.15181	0.598132	0.786511	0.710452	0.617086	0.453026	0.838378	1.14149	1.24438	0.463879	0.815227	1.15476	0.593024	1.18107	0.606003	0.925745	0.657694	3.93878	0.949165	0.942158	1.21706	0.865888	0.469544	0.822693	0.917198	0.85885	1.53247	1.08754	0.916757	0.794395	0.770734	0.807774	3.1767	0.352859	0.94854	1.1143	0.426584	0.939335	1.29836	1.10335	0.658803	1.11102	1.21018
KLF1	1.01792	0.951235	0.995483	0.994349	0.895305	1.03203	0.926684	0.74909	0.800569	0.538923	0.914148	0.819815	1.77027	1.13735	0.847625	0.853401	1.11346	1.24954	1.1018	0.685413	1.72664	1.10154	1.07698	0.85149	1.10803	0.601132	0.451257	0.815853	0.977254	0.835188	0.83915	0.842166	0.98907	0.795781	0.795013	0.856517	0.810124	0.213464	1.02899	1.229	0.758975	0.995674	0.996872	0.993255	0.687399	0.957797	0.976526
KLF12	0.768805	0.6882	1.01473	0.91771	0.889693	0.884404	0.600557	0.57991	0.783411	0.490192	0.861271	0.877424	1.72622	0.876441	0.62544	0.973341	1.30038	1.14258	1.0242	0.769154	1.95393	1.38868	0.870023	0.729074	1.03241	0.670758	0.549894	0.746117	0.86497	0.799659	0.973591	1.03745	0.751588	0.617512	0.793597	0.599382	0.843015	0.242673	0.971917	1.04194	0.845517	0.856298	1.08097	0.954147	0.766129	0.932284	0.942636
KLF13	0.565188	2.18589	1.13332	1.40705	1.1144	1.03252	1.76981	1.44239	0.89469	0.627315	1.19318	0.892028	1.8836	1.14178	1.29655	0.706696	1.17154	1.33156	1.05918	0.902568	0.553107	1.6003	1.37888	1.66015	1.42772	0.510681	0.747988	1.50362	1.21106	0.952019	0.766434	0.782057	1.29192	1.56354	1.2521	1.17781	0.88898	0.933321	1.29136	1.66036	0.504667	1.44417	1.10468	1.24567	0.827958	1.45163	1.18624
KLF14	0.565188	2.18589	1.13332	1.40705	1.1144	1.03252	1.76981	1.44239	0.89469	0.627315	1.19318	0.892028	1.8836	1.14178	1.29655	0.706696	1.17154	1.33156	1.05918	0.902568	0.553107	1.6003	1.37888	1.66015	1.42772	0.510681	0.747988	1.50362	1.21106	0.952019	0.766434	0.782057	1.29192	1.56354	1.2521	1.17781	0.88898	0.933321	1.29136	1.66036	0.504667	1.44417	1.10468	1.24567	0.827958	1.45163	1.18624
KLF2	1.01792	0.951235	0.995483	0.994349	0.895305	1.03203	0.926684	0.74909	0.800569	0.538923	0.914148	0.819815	1.77027	1.13735	0.847625	0.853401	1.11346	1.24954	1.1018	0.685413	1.72664	1.10154	1.07698	0.85149	1.10803	0.601132	0.451257	0.815853	0.977254	0.835188	0.83915	0.842166	0.98907	0.795781	0.795013	0.856517	0.810124	0.213464	1.02899	1.229	0.758975	0.995674	0.996872	0.993255	0.687399	0.957797	0.976526
KLF3	0.768805	0.6882	1.01473	0.91771	0.889693	0.884404	0.600557	0.57991	0.783411	0.490192	0.861271	0.877424	1.72622	0.876441	0.62544	0.973341	1.30038	1.14258	1.0242	0.769154	1.95393	1.38868	0.870023	0.729074	1.03241	0.670758	0.549894	0.746117	0.86497	0.799659	0.973591	1.03745	0.751588	0.617512	0.793597	0.599382	0.843015	0.242673	0.971917	1.04194	0.845517	0.856298	1.08097	0.954147	0.766129	0.932284	0.942636
KLF4	1.01792	0.951235	0.995483	0.994349	0.895305	1.03203	0.926684	0.74909	0.800569	0.538923	0.914148	0.819815	1.77027	1.13735	0.847625	0.853401	1.11346	1.24954	1.1018	0.685413	1.72664	1.10154	1.07698	0.85149	1.10803	0.601132	0.451257	0.815853	0.977254	0.835188	0.83915	0.842166	0.98907	0.795781	0.795013	0.856517	0.810124	0.213464	1.02899	1.229	0.758975	0.995674	0.996872	0.993255	0.687399	0.957797	0.976526
KLF5	1.01792	0.951235	0.995483	0.994349	0.895305	1.03203	0.926684	0.74909	0.800569	0.538923	0.914148	0.819815	1.77027	1.13735	0.847625	0.853401	1.11346	1.24954	1.1018	0.685413	1.72664	1.10154	1.07698	0.85149	1.10803	0.601132	0.451257	0.815853	0.977254	0.835188	0.83915	0.842166	0.98907	0.795781	0.795013	0.856517	0.810124	0.213464	1.02899	1.229	0.758975	0.995674	0.996872	0.993255	0.687399	0.957797	0.976526
KLF6	0.775609	0.960171	1.01429	0.971278	0.914579	0.884752	0.727225	0.632897	0.692356	0.523078	0.863999	0.852393	1.76395	0.883024	0.688794	0.945462	1.26563	1.21878	1.05747	0.736571	1.88313	1.33781	0.911395	0.791046	1.03395	0.628175	0.541772	0.775591	0.891963	0.802073	0.932788	0.872543	0.805732	0.702099	0.828778	0.672736	0.822079	0.227577	1.00044	1.12789	0.841594	0.943495	1.0016	0.96103	0.733391	0.957733	0.953736
KLF7	0.775609	0.960171	1.01429	0.971278	0.914579	0.884752	0.727225	0.632897	0.692356	0.523078	0.863999	0.852393	1.76395	0.883024	0.688794	0.945462	1.26563	1.21878	1.05747	0.736571	1.88313	1.33781	0.911395	0.791046	1.03395	0.628175	0.541772	0.775591	0.891963	0.802073	0.932788	0.872543	0.805732	0.702099	0.828778	0.672736	0.822079	0.227577	1.00044	1.12789	0.841594	0.943495	1.0016	0.96103	0.733391	0.957733	0.953736
KLF8	0.768805	0.6882	1.01473	0.91771	0.889693	0.884404	0.600557	0.57991	0.783411	0.490192	0.861271	0.877424	1.72622	0.876441	0.62544	0.973341	1.30038	1.14258	1.0242	0.769154	1.95393	1.38868	0.870023	0.729074	1.03241	0.670758	0.549894	0.746117	0.86497	0.799659	0.973591	1.03745	0.751588	0.617512	0.793597	0.599382	0.843015	0.242673	0.971917	1.04194	0.845517	0.856298	1.08097	0.954147	0.766129	0.932284	0.942636
KLF9	0.565188	2.18589	1.13332	1.40705	1.1144	1.03252	1.76981	1.44239	0.89469	0.627315	1.19318	0.892028	1.8836	1.14178	1.29655	0.706696	1.17154	1.33156	1.05918	0.902568	0.553107	1.6003	1.37888	1.66015	1.42772	0.510681	0.747988	1.50362	1.21106	0.952019	0.766434	0.782057	1.29192	1.56354	1.2521	1.17781	0.88898	0.933321	1.29136	1.66036	0.504667	1.44417	1.10468	1.24567	0.827958	1.45163	1.18624
KMT2A	0.0359241	0.0747734	1.08692	0.494742	1.0891	0.224241	0.10939	0.198687	0.630253	0.516992	0.480452	1.3318	0.370913	0.226095	0.174926	1.53416	0.359552	0.526509	0.211104	0.920965	0.999442	4.8443	0.393797	0.2442	0.72449	1.31451	0.396235	0.16542	0.44123	0.799487	2.08239	1.58445	0.37906	0.183281	0.424959	0.287073	4.50298	0.145677	0.552328	0.359741	0.624229	0.328691	1.32566	0.893932	0.721665	0.548331	0.916436
LBX1	1.26608	3.44511	1.03451	1.7091	1.04839	1.44128	2.13578	1.36446	1.30101	0.885335	1.60662	0.808571	2.7295	1.77434	1.80275	0.312086	1.32413	2.11515	1.46685	0.706439	0.375948	0.492821	1.93845	1.74665	1.43509	0.29206	0.935314	1.58408	1.53353	1.06755	0.261056	0.690803	1.84659	1.73947	1.19005	1.92757	0.455879	1.91784	1.32945	2.33194	0.361164	1.9316	0.843923	1.32855	1.0314	1.5467	1.36723
LBX2	1.12279	4.03112	1.02318	1.69647	1.04993	1.34887	2.29395	1.3493	1.28072	0.902014	1.60878	0.816464	2.86531	1.77798	1.72144	0.315225	1.26528	2.10938	1.35299	0.71309	0.386244	0.452372	1.98177	1.71139	1.32419	0.287902	0.937668	1.53295	1.4986	1.0725	0.260841	0.664652	1.81766	1.74417	1.14147	1.9277	0.488253	1.99071	1.24567	2.38366	0.371086	1.82857	0.828111	1.35069	1.05574	1.49915	1.35202
LCOR	0.671458	4.67145	0.976774	1.48389	1.07378	0.770046	2.58258	1.71011	0.592117	1.02828	1.60894	0.739909	1.54114	2.62129	2.26086	0.519907	0.773282	1.26597	0.736368	1.01089	0.568172	0.251266	1.73555	1.51123	0.757152	0.289858	1.18666	1.07983	1.23284	1.06871	0.38831	0.338581	1.68577	1.51985	1.02465	2.34768	0.506266	2.20609	0.985766	1.67077	0.534978	1.37941	0.812841	1.32362	0.793934	1.16446	0.828824
LEF1	1.781	2.03738	1.02754	1.59551	1.05899	1.52169	2.12727	2.03956	0.640481	0.79385	1.42813	0.761273	1.12759	2.4656	2.22808	0.497873	0.964471	1.73018	1.49641	0.834495	0.28714	0.131461	1.76559	1.94517	1.34964	0.459363	1.00541	1.83972	1.52736	1.09109	0.39846	0.429196	1.922	1.68053	1.44797	1.94407	0.426976	1.05099	1.35497	1.61686	0.560856	2.21669	0.808303	1.13407	0.746385	1.47331	1.11698
LHX1	1.51163	3.80543	1.03205	1.77982	1.15643	1.55907	2.55135	1.50002	1.14233	0.948421	1.79707	0.771091	3.31828	1.94204	2.36836	0.267069	1.09034	2.68581	1.40206	0.689609	0.224564	0.0782441	2.32958	1.79093	1.57525	0.240204	0.819168	1.61238	1.60179	1.13456	0.2048	0.295596	2.07561	2.21997	1.12824	2.86587	0.470891	2.23908	1.28167	2.72584	0.304124	1.91952	0.78985	1.43294	1.01825	1.62121	1.5909
LHX2	1.29951	4.01973	0.98837	1.7148	1.09102	1.32296	2.45458	1.39455	1.31435	0.969641	1.74069	0.83213	2.88984	1.76073	2.05856	0.278231	1.25808	2.26362	1.27681	0.682824	0.194179	0.275399	2.08799	1.63697	1.42243	0.227591	1.02058	1.4557	1.41392	1.11768	0.206817	0.418375	1.83346	2.05795	1.11475	2.45868	0.483946	2.7985	1.25665	2.53924	0.304323	1.80604	0.790642	1.39376	1.20581	1.4582	1.35294
LHX3	1.51163	3.61104	1.03205	1.73174	1.0826	1.54247	2.21028	1.23357	1.34488	0.948421	1.81369	0.801355	3.2449	1.84172	2.21636	0.267069	1.09034	2.68581	1.40004	0.683703	0.224564	0.0934942	2.1843	1.4219	1.57525	0.240204	0.985149	1.54921	1.54069	1.17194	0.2048	0.342611	1.97059	1.99536	1.12824	2.85307	0.468681	2.23908	1.28167	2.64036	0.307949	1.91952	0.78985	1.41632	1.05664	1.61507	1.5909
LHX4	1.51163	3.61104	1.03205	1.73174	1.0826	1.54247	2.21028	1.23357	1.34488	0.948421	1.81369	0.801355	3.2449	1.84172	2.21636	0.267069	1.09034	2.68581	1.40004	0.683703	0.224564	0.0934942	2.1843	1.4219	1.57525	0.240204	0.985149	1.54921	1.54069	1.17194	0.2048	0.342611	1.97059	1.99536	1.12824	2.85307	0.468681	2.23908	1.28167	2.64036	0.307949	1.91952	0.78985	1.41632	1.05664	1.61507	1.5909
LHX5	1.51163	3.80543	1.03205	1.77982	1.15643	1.55907	2.55135	1.50002	1.14233	0.948421	1.79707	0.771091	3.31828	1.94204	2.36836	0.267069	1.09034	2.68581	1.40206	0.689609	0.224564	0.0782441	2.32958	1.79093	1.57525	0.240204	0.819168	1.61238	1.60179	1.13456	0.2048	0.295596	2.07561	2.21997	1.12824	2.86587	0.470891	2.23908	1.28167	2.72584	0.304124	1.91952	0.78985	1.43294	1.01825	1.62121	1.5909
LHX6	1.42008	2.13187	1.00137	1.63052	0.970247	1.15327	1.49611	1.08748	1.38493	0.985784	1.75781	0.932198	2.08121	1.58311	1.89728	0.311804	1.37067	2.31638	1.09804	0.672003	0.284616	0.222971	1.88166	1.10194	1.4824	0.286012	1.20197	1.22936	1.32363	1.19154	0.25133	0.504394	1.70763	1.56863	0.998923	2.38226	0.446021	3.25777	1.32905	2.16702	0.376239	1.92317	0.831087	1.2305	1.33793	1.34109	1.28934
LHX8	1.42767	1.8752	0.982733	1.60717	0.979083	1.17974	1.3716	1.08955	1.38136	0.974559	1.75666	0.920678	2.28703	1.58376	1.94331	0.271587	1.37043	2.37528	1.10552	0.66746	0.326039	0.217468	1.94317	1.11774	1.36556	0.286756	1.23641	1.1976	1.32043	1.19401	0.233076	0.470235	1.73036	1.61233	0.975775	2.4809	0.441556	3.20994	1.26294	2.22122	0.363064	1.82374	0.830607	1.21224	1.33509	1.31731	1.28518
LHX9	1.29951	4.01973	0.98837	1.7148	1.09102	1.32296	2.45458	1.39455	1.31435	0.969641	1.74069	0.83213	2.88984	1.76073	2.05856	0.278231	1.25808	2.26362	1.27681	0.682824	0.194179	0.275399	2.08799	1.63697	1.42243	0.227591	1.02058	1.4557	1.41392	1.11768	0.206817	0.418375	1.83346	2.05795	1.11475	2.45868	0.483946	2.7985	1.25665	2.53924	0.304323	1.80604	0.790642	1.39376	1.20581	1.4582	1.35294
LIN54	0.765909	3.58332	1.12129	1.89839	1.18025	1.10526	3.0231	2.39092	0.603954	1.02634	1.81484	0.687501	2.24845	2.51623	2.95887	0.304353	1.00575	1.85015	1.06728	0.925331	0.111133	0.104336	2.20419	2.12674	1.22154	0.217689	1.21911	1.70828	1.60559	1.17055	0.180078	0.227969	2.16328	1.97775	1.37609	2.58878	0.407365	1.95521	1.39755	2.15325	0.308244	2.22171	0.830421	1.43626	0.765954	1.64084	1.13436
LMX1A	1.64474	3.81558	1.02747	1.80418	1.20464	1.6874	2.4737	1.48965	1.2948	0.948593	1.8166	0.766986	4.49608	2.17844	2.36321	0.261997	1.12491	2.96501	1.45925	0.689918	0.18117	0.0571488	2.53165	1.78013	1.60547	0.223385	0.71756	1.58913	1.66564	1.16223	0.197661	0.273577	2.16621	2.29409	1.11303	3.04834	0.49226	1.77	1.25869	3.08717	0.297953	1.93703	0.782931	1.48205	0.920486	1.63649	1.73854
LMX1B	1.64474	3.81558	1.02747	1.80418	1.20464	1.6874	2.4737	1.48965	1.2948	0.948593	1.8166	0.766986	4.49608	2.17844	2.36321	0.261997	1.12491	2.96501	1.45925	0.689918	0.18117	0.0571488	2.53165	1.78013	1.60547	0.223385	0.71756	1.58913	1.66564	1.16223	0.197661	0.273577	2.16621	2.29409	1.11303	3.04834	0.49226	1.77	1.25869	3.08717	0.297953	1.93703	0.782931	1.48205	0.920486	1.63649	1.73854
LYL1	1.82635	1.93189	1.25113	2.05309	1.10771	1.79023	1.93778	1.80742	1.33132	0.647095	1.61776	0.705088	3.19705	2.15817	1.92986	0.393371	1.8453	2.92116	1.75084	0.862241	0.379098	0.330556	1.83612	1.81723	2.71122	0.434799	0.897195	1.84239	1.57172	1.13094	0.384978	0.496518	1.79882	1.65569	1.6118	1.68297	0.440694	0.773005	2.04279	2.31376	0.388856	2.61042	1.0843	1.31595	0.896627	1.91989	1.77377
MAFF	1.47145	3.0022	1.14482	1.77218	1.09933	1.35252	2.34357	1.99724	0.598509	1.05179	1.47748	0.64115	1.93085	2.22421	2.21872	0.523194	1.37784	1.9353	1.23625	0.788738	0.252778	0.315662	1.72727	1.76334	1.56208	0.877984	0.953919	1.57043	1.42918	1.06938	0.484142	0.377774	1.76583	1.73051	1.35501	2.06187	0.481984	0.78245	1.49545	1.81355	0.482517	2.37094	1.00295	1.2849	0.713589	1.47813	1.13543
MAFG	1.47145	3.0022	1.14482	1.77218	1.09933	1.35252	2.34357	1.99724	0.598509	1.05179	1.47748	0.64115	1.93085	2.22421	2.21872	0.523194	1.37784	1.9353	1.23625	0.788738	0.252778	0.315662	1.72727	1.76334	1.56208	0.877984	0.953919	1.57043	1.42918	1.06938	0.484142	0.377774	1.76583	1.73051	1.35501	2.06187	0.481984	0.78245	1.49545	1.81355	0.482517	2.37094	1.00295	1.2849	0.713589	1.47813	1.13543
MAFK	1.47145	3.0022	1.14482	1.77218	1.09933	1.35252	2.34357	1.99724	0.598509	1.05179	1.47748	0.64115	1.93085	2.22421	2.21872	0.523194	1.37784	1.9353	1.23625	0.788738	0.252778	0.315662	1.72727	1.76334	1.56208	0.877984	0.953919	1.57043	1.42918	1.06938	0.484142	0.377774	1.76583	1.73051	1.35501	2.06187	0.481984	0.78245	1.49545	1.81355	0.482517	2.37094	1.00295	1.2849	0.713589	1.47813	1.13543
MAX	1.38345	0.209979	1.12872	1.06895	0.93157	1.00992	0.195279	0.247475	1.0952	0.596638	0.976493	1.24222	0.527209	0.795017	0.233871	1.2634	2.00595	1.45579	1.32285	1.3201	1.29673	3.19782	0.643175	0.26415	1.86028	1.36026	1.0005	0.253079	0.740589	1.03639	1.34696	2.38376	0.747997	0.235438	0.848975	0.38782	0.886634	0.336693	1.38731	0.64182	1.17972	1.27628	1.21064	1.03792	1.35558	0.651047	1.20073
MECP2	1.75263	2.2987	1.26794	1.90231	1.1285	1.85223	1.72936	1.43039	0.768048	0.623139	1.57152	0.824235	2.87742	2.16045	1.87124	0.478475	2.44735	2.50421	2.274	1.24073	0.455017	0.963572	1.76552	1.5267	2.273	0.355714	0.897406	1.54398	1.64135	1.07687	0.479396	1.23164	1.78846	1.35033	1.33052	1.69896	0.474199	0.552115	1.87638	2.1531	0.52451	2.21239	1.15719	1.33428	1.00851	1.77271	1.61528
MEIS1	1.70339	0.307665	1.12548	1.31461	1.10127	1.82198	0.485131	0.641807	0.813112	0.756224	1.01572	1.28058	0.509713	1.57013	1.01565	1.06175	2.71926	1.34607	1.91683	1.71902	0.585255	1.29799	0.972047	0.678557	1.67216	0.970041	1.1718	1.2733	1.67697	1.11435	0.999997	2.45546	1.4055	0.753799	1.00474	0.750968	0.673313	0.297197	1.60445	0.875464	1.13994	1.92509	1.15204	1.05613	1.5636	1.58813	1.44281
MEIS2	1.70339	0.307665	1.12548	1.31461	1.10127	1.82198	0.485131	0.641807	0.813112	0.756224	1.01572	1.28058	0.509713	1.57013	1.01565	1.06175	2.71926	1.34607	1.91683	1.71902	0.585255	1.29799	0.972047	0.678557	1.67216	0.970041	1.1718	1.2733	1.67697	1.11435	0.999997	2.45546	1.4055	0.753799	1.00474	0.750968	0.673313	0.297197	1.60445	0.875464	1.13994	1.92509	1.15204	1.05613	1.5636	1.58813	1.44281
MEIS3	1.70339	0.307665	1.12548	1.31461	1.10127	1.82198	0.485131	0.641807	0.813112	0.756224	1.01572	1.28058	0.509713	1.57013	1.01565	1.06175	2.71926	1.34607	1.91683	1.71902	0.585255	1.29799	0.972047	0.678557	1.67216	0.970041	1.1718	1.2733	1.67697	1.11435	0.999997	2.45546	1.4055	0.753799	1.00474	0.750968	0.673313	0.297197	1.60445	0.875464	1.13994	1.92509	1.15204	1.05613	1.5636	1.58813	1.44281
MEOX1	1.51603	3.44391	0.999942	1.64737	1.06388	1.38137	2.08792	1.14983	1.43812	0.980906	1.77783	0.864092	2.86821	1.28618	2.0203	0.323407	1.22889	2.71572	1.27678	0.6723	0.301496	0.272222	2.07011	1.45256	1.68317	0.320566	1.01721	1.42129	1.44797	1.17053	0.252913	0.398031	1.83344	1.96664	1.06139	2.60762	0.530922	2.92815	1.3331	2.51448	0.329122	1.65719	0.793744	1.36456	1.27022	1.49086	1.54322
MEOX2	1.51603	3.44391	0.999942	1.64737	1.06388	1.38137	2.08792	1.14983	1.43812	0.980906	1.77783	0.864092	2.86821	1.28618	2.0203	0.323407	1.22889	2.71572	1.27678	0.6723	0.301496	0.272222	2.07011	1.45256	1.68317	0.320566	1.01721	1.42129	1.44797	1.17053	0.252913	0.398031	1.83344	1.96664	1.06139	2.60762	0.530922	2.92815	1.3331	2.51448	0.329122	1.65719	0.793744	1.36456	1.27022	1.49086	1.54322
MITF	1.67247	0.206359	1.14346	1.3378	0.968468	1.50381	0.313118	0.475466	1.07098	0.70216	1.10819	1.20764	0.964135	0.912699	0.791739	1.00404	1.93456	1.75676	1.88679	1.11489	0.848453	2.49863	0.968235	0.620062	2.02391	0.987214	0.900554	0.931121	1.2445	1.0372	0.991913	1.84797	1.18598	0.628564	0.959819	0.674098	0.825423	0.359919	1.56163	1.02256	0.896646	1.55191	1.17355	1.06733	1.3204	1.23005	1.41398
MLX	1.48736	0.458217	1.25743	1.53647	0.986455	1.39201	0.483204	0.51664	0.979481	0.484359	1.23028	1.12463	1.34293	1.01493	0.628968	0.919446	2.29306	2.02223	1.90716	1.20045	0.813866	3.22927	1.05409	0.604548	2.38814	0.892885	0.90936	0.675806	1.16694	1.03462	0.971332	1.89888	1.20482	0.495496	0.988081	0.620624	0.777322	0.297655	1.70621	1.22152	0.782565	1.79594	1.30057	1.14781	1.20124	1.17139	1.47259
MLXIP	1.39206	1.21361	1.36625	2.10216	1.10565	1.66753	1.88591	2.33736	0.939835	0.51563	1.45539	0.694412	1.97152	1.33056	2.17024	0.38935	1.49062	2.24737	1.76738	0.772197	0.299258	0.955847	1.63378	2.01802	2.53676	0.418724	0.587872	2.41348	1.73294	0.944216	0.381489	0.676759	1.7999	1.92226	1.98114	1.47563	0.486396	0.435975	2.14032	1.90093	0.339515	2.72478	1.21069	1.29992	0.753602	2.08176	1.50185
MLXIPL	1.39206	1.21361	1.36625	2.10216	1.10565	1.66753	1.88591	2.33736	0.939835	0.51563	1.45539	0.694412	1.97152	1.33056	2.17024	0.38935	1.49062	2.24737	1.76738	0.772197	0.299258	0.955847	1.63378	2.01802	2.53676	0.418724	0.587872	2.41348	1.73294	0.944216	0.381489	0.676759	1.7999	1.92226	1.98114	1.47563	0.486396	0.435975	2.14032	1.90093	0.339515	2.72478	1.21069	1.29992	0.753602	2.08176	1.50185
MNX1	1.50209	3.57747	1.06789	1.80934	1.1228	1.56017	2.43002	1.58113	1.16628	0.91457	1.77358	0.77514	3.14023	1.75821	2.31539	0.260864	1.17011	2.72623	1.51135	0.68365	0.209117	0.167569	2.2694	1.79327	1.66025	0.255797	0.828564	1.69333	1.63877	1.12157	0.201472	0.335303	2.05313	2.16023	1.24446	2.74999	0.456168	2.13984	1.40215	2.69276	0.289123	2.07456	0.808383	1.40968	1.02306	1.6582	1.57547
MSC	1.82124	0.309288	0.972032	1.03497	1.00819	1.22948	0.277254	0.283114	1.65177	1.1912	1.02508	1.06512	1.72588	0.769	0.348518	1.14722	1.72707	1.80405	0.922204	1.32407	1.11459	0.982655	0.899316	0.478039	1.65427	1.15856	1.29738	0.45924	0.709348	1.21768	1.20226	1.67137	0.779799	0.617539	0.887763	0.687656	0.616653	0.55444	1.25514	1.10383	1.2231	1.27123	1.04113	0.997816	1.2678	0.764308	1.33915
MSX1	1.34972	3.57903	1.029	1.73119	1.11144	1.33817	2.24654	1.23667	1.3354	0.968018	1.80199	0.819345	3.63766	1.95849	2.08743	0.297718	1.25476	2.65492	1.23708	0.690895	0.288343	0.201574	2.23726	1.52205	1.49417	0.255776	0.928596	1.34435	1.43507	1.14909	0.241459	0.41157	1.87125	1.97692	1.04827	2.74137	0.517106	2.45283	1.28252	2.70218	0.326493	1.97883	0.826011	1.40741	1.11334	1.48067	1.48592
MSX2	1.48961	3.69602	1.03912	1.7809	1.11169	1.42481	2.24843	1.24955	1.38973	0.96187	1.83165	0.807627	3.80653	1.95849	2.14526	0.273805	1.25742	2.80005	1.32551	0.693212	0.275714	0.201574	2.29264	1.52205	1.64095	0.244868	0.916767	1.41546	1.50318	1.1481	0.218661	0.41157	1.94279	1.97692	1.08125	2.77348	0.487324	2.24915	1.33723	2.7997	0.316694	2.11695	0.819551	1.42539	1.08803	1.56027	1.57004
MXD1	1.97918	0.450724	1.14873	1.50799	0.950331	1.66557	0.462501	0.50604	1.81223	0.482652	1.41938	1.03533	2.989	1.15418	0.847631	0.61516	1.81837	2.80549	1.88973	0.837406	0.91241	2.26101	1.4836	0.725383	2.3288	0.695016	0.901078	0.890126	1.30526	1.11607	0.666412	1.74332	1.439	0.83451	1.01514	1.0598	0.656958	0.426731	1.72369	1.88098	0.621903	1.75106	1.12569	1.17554	1.18069	1.32121	1.67787
MXD3	1.97918	0.450724	1.14873	1.50799	0.950331	1.66557	0.462501	0.50604	1.81223	0.482652	1.41938	1.03533	2.989	1.15418	0.847631	0.61516	1.81837	2.80549	1.88973	0.837406	0.91241	2.26101	1.4836	0.725383	2.3288	0.695016	0.901078	0.890126	1.30526	1.11607	0.666412	1.74332	1.439	0.83451	1.01514	1.0598	0.656958	0.426731	1.72369	1.88098	0.621903	1.75106	1.12569	1.17554	1.18069	1.32121	1.67787
MXD4	1.97918	0.450724	1.14873	1.50799	0.950331	1.66557	0.462501	0.50604	1.81223	0.482652	1.41938	1.03533	2.989	1.15418	0.847631	0.61516	1.81837	2.80549	1.88973	0.837406	0.91241	2.26101	1.4836	0.725383	2.3288	0.695016	0.901078	0.890126	1.30526	1.11607	0.666412	1.74332	1.439	0.83451	1.01514	1.0598	0.656958	0.426731	1.72369	1.88098	0.621903	1.75106	1.12569	1.17554	1.18069	1.32121	1.67787
MXI1	1.97918	0.450724	1.14873	1.50799	0.950331	1.66557	0.462501	0.50604	1.81223	0.482652	1.41938	1.03533	2.989	1.15418	0.847631	0.61516	1.81837	2.80549	1.88973	0.837406	0.91241	2.26101	1.4836	0.725383	2.3288	0.695016	0.901078	0.890126	1.30526	1.11607	0.666412	1.74332	1.439	0.83451	1.01514	1.0598	0.656958	0.426731	1.72369	1.88098	0.621903	1.75106	1.12569	1.17554	1.18069	1.32121	1.67787
MYB	0.461311	2.11009	1.077	1.18789	1.11694	1.00285	1.40768	0.755587	0.458895	0.744063	1.17394	1.05471	1.21209	1.60751	1.07407	0.866273	1.17045	0.784556	1.12147	1.15845	0.4672	2.7092	1.21969	1.27113	0.929213	0.497464	0.8549	1.1611	1.15263	0.989695	0.925206	1.05804	1.23781	0.921373	0.813911	1.01757	1.06118	1.06111	1.09858	1.3159	0.611153	1.28171	1.12161	1.18777	0.83162	1.4431	1.07053
MYBL1	0.461311	2.11009	1.077	1.18789	1.11694	1.00285	1.40768	0.755587	0.458895	0.744063	1.17394	1.05471	1.21209	1.60751	1.07407	0.866273	1.17045	0.784556	1.12147	1.15845	0.4672	2.7092	1.21969	1.27113	0.929213	0.497464	0.8549	1.1611	1.15263	0.989695	0.925206	1.05804	1.23781	0.921373	0.813911	1.01757	1.06118	1.06111	1.09858	1.3159	0.611153	1.28171	1.12161	1.18777	0.83162	1.4431	1.07053
MYBL2	0.461311	2.11009	1.077	1.18789	1.11694	1.00285	1.40768	0.755587	0.458895	0.744063	1.17394	1.05471	1.21209	1.60751	1.07407	0.866273	1.17045	0.784556	1.12147	1.15845	0.4672	2.7092	1.21969	1.27113	0.929213	0.497464	0.8549	1.1611	1.15263	0.989695	0.925206	1.05804	1.23781	0.921373	0.813911	1.01757	1.06118	1.06111	1.09858	1.3159	0.611153	1.28171	1.12161	1.18777	0.83162	1.4431	1.07053
MYC	1.22885	0.125707	1.17755	1.20306	0.91289	0.956544	0.142826	0.212841	1.32006	0.450669	1.09326	1.25836	1.10424	0.850183	0.220876	1.04814	2.10925	1.8091	1.3644	1.19581	1.13619	3.63198	0.794343	0.261897	2.06382	1.13762	0.958215	0.284802	0.827808	1.02891	1.14285	2.70171	0.860304	0.224262	0.880499	0.331983	0.872233	0.265126	1.56117	0.910245	1.00909	1.46218	1.28599	1.1031	1.36279	0.782314	1.24316
MYCL	1.22885	0.125707	1.17755	1.20306	0.91289	0.956544	0.142826	0.212841	1.32006	0.450669	1.09326	1.25836	1.10424	0.850183	0.220876	1.04814	2.10925	1.8091	1.3644	1.19581	1.13619	3.63198	0.794343	0.261897	2.06382	1.13762	0.958215	0.284802	0.827808	1.02891	1.14285	2.70171	0.860304	0.224262	0.880499	0.331983	0.872233	0.265126	1.56117	0.910245	1.00909	1.46218	1.28599	1.1031	1.36279	0.782314	1.24316
MYCN	1.22885	0.125707	1.17755	1.20306	0.91289	0.956544	0.142826	0.212841	1.32006	0.450669	1.09326	1.25836	1.10424	0.850183	0.220876	1.04814	2.10925	1.8091	1.3644	1.19581	1.13619	3.63198	0.794343	0.261897	2.06382	1.13762	0.958215	0.284802	0.827808	1.02891	1.14285	2.70171	0.860304	0.224262	0.880499	0.331983	0.872233	0.265126	1.56117	0.910245	1.00909	1.46218	1.28599	1.1031	1.36279	0.782314	1.24316
MYF5	1.48616	0.263621	1.11408	1.18598	1.04655	1.26177	0.258481	0.3592	1.01225	0.714908	1.01115	1.22452	0.527089	0.972284	0.391212	1.0837	2.49368	1.11609	1.29267	1.6211	1.0178	1.87817	0.793641	0.417558	1.62124	1.16691	1.3471	0.489282	0.936879	1.12465	1.16161	2.89711	0.945717	0.410819	0.934125	0.526615	0.583131	0.432758	1.38356	0.722458	1.15725	1.38007	1.16088	1.06488	1.36672	0.87716	1.13735
MYF6	1.48616	0.263621	1.11408	1.18598	1.04655	1.26177	0.258481	0.3592	1.01225	0.714908	1.01115	1.22452	0.527089	0.972284	0.391212	1.0837	2.49368	1.11609	1.29267	1.6211	1.0178	1.87817	0.793641	0.417558	1.62124	1.16691	1.3471	0.489282	0.936879	1.12465	1.16161	2.89711	0.945717	0.410819	0.934125	0.526615	0.583131	0.432758	1.38356	0.722458	1.15725	1.38007	1.16088	1.06488	1.36672	0.87716	1.13735
MYOD1	1.48616	0.263621	1.11408	1.18598	1.04655	1.26177	0.258481	0.3592	1.01225	0.714908	1.01115	1.22452	0.527089	0.972284	0.391212	1.0837	2.49368	1.11609	1.29267	1.6211	1.0178	1.87817	0.793641	0.417558	1.62124	1.16691	1.3471	0.489282	0.936879	1.12465	1.16161	2.89711	0.945717	0.410819	0.934125	0.526615	0.583131	0.432758	1.38356	0.722458	1.15725	1.38007	1.16088	1.06488	1.36672	0.87716	1.13735
MYOG	1.48616	0.263621	1.11408	1.18598	1.04655	1.26177	0.258481	0.3592	1.01225	0.714908	1.01115	1.22452	0.527089	0.972284	0.391212	1.0837	2.49368	1.11609	1.29267	1.6211	1.0178	1.87817	0.793641	0.417558	1.62124	1.16691	1.3471	0.489282	0.936879	1.12465	1.16161	2.89711	0.945717	0.410819	0.934125	0.526615	0.583131	0.432758	1.38356	0.722458	1.15725	1.38007	1.16088	1.06488	1.36672	0.87716	1.13735
MYPOP	0.284999	1.68455	1.19102	1.37105	0.994102	0.512598	1.32083	1.14911	0.69207	0.722107	1.07488	0.731228	1.47986	1.0252	0.984857	0.791376	1.00949	1.30916	0.623856	0.683798	0.282324	1.64558	1.17705	1.16139	1.29768	1.40485	0.498587	0.96391	1.00052	0.822904	0.998323	0.718701	1.14147	1.03012	1.05116	0.965892	1.74162	0.600086	1.18819	1.41189	0.470962	1.6137	1.32435	1.15988	0.642244	1.0977	0.885003
MYRF	1.19179	0.547832	1.09404	1.26691	0.977974	1.33155	0.391944	0.409083	1.01162	0.483984	1.0849	0.997329	0.722688	0.758342	0.529597	0.916463	1.49267	1.05968	1.45926	1.01973	0.825616	1.92848	1.08876	0.760158	1.30626	0.459427	0.872203	0.802241	1.28058	0.931837	0.888252	1.55846	1.1533	0.673404	0.82546	0.668699	0.671858	0.411215	1.24082	1.1341	0.900009	1.24996	1.09184	1.11758	0.968277	1.23002	1.26941
MYT1L	1.55625	1.78996	1.14797	1.82149	1.18391	1.96066	2.1976	2.3774	0.721787	0.763177	1.45053	0.75419	1.56588	1.72143	2.18706	0.458419	0.816839	1.62874	2.04733	1.10188	0.183404	0.305471	1.70418	2.64412	1.83633	0.38992	0.799046	2.70759	1.87745	0.992865	0.333596	0.672712	1.91595	2.00652	1.98324	1.56879	0.356301	0.851453	1.76018	1.78599	0.474661	2.21808	0.835378	1.26255	0.688211	2.06251	1.4427
MZF1	0.372327	0.244677	0.967677	0.841674	0.7462	0.538924	0.320228	0.512352	0.90331	0.450636	0.907807	0.839075	1.04646	0.537199	0.928866	0.936562	0.753417	1.44138	0.630634	0.459137	2.58995	0.888824	0.914978	0.470885	1.03112	0.566354	0.552825	0.812444	1.02046	0.898174	0.812777	0.806347	0.968643	0.669824	0.777432	0.876849	0.636724	0.356789	0.961207	0.956955	0.909809	0.810591	0.955867	0.808806	0.700424	0.914971	0.79618
NAIF1	0.468757	1.71087	1.10849	1.15551	1.14942	0.877342	1.03144	0.60922	0.850502	0.441135	1.04888	1.00731	1.09961	0.819917	0.50288	0.982286	0.796244	0.848204	0.872963	1.0407	0.285296	3.96025	1.14962	1.03775	0.941227	0.6117	0.787517	0.728459	1.10416	0.906608	1.12192	1.05168	1.07179	0.923446	0.760007	0.730742	1.7211	0.835621	0.911695	1.4104	0.414757	0.888815	1.18111	1.24082	0.78073	1.12934	1.05851
NANOG	1.29167	2.34299	1.15927	1.87447	1.0746	1.37932	1.84589	1.50027	1.31199	0.748328	1.77633	0.776182	2.92918	1.14989	2.26931	0.262822	1.23514	3.02109	1.33175	0.655743	0.302222	0.370431	2.10327	1.71998	2.08613	0.304109	0.843009	1.83509	1.6351	1.1192	0.226017	0.448429	2.01401	1.9943	1.40268	2.4662	0.451115	1.69344	1.70776	2.54822	0.296519	2.24319	0.918376	1.35676	0.955314	1.75097	1.58746
NANOGP8	1.29167	2.34299	1.15927	1.87447	1.0746	1.37932	1.84589	1.50027	1.31199	0.748328	1.77633	0.776182	2.92918	1.14989	2.26931	0.262822	1.23514	3.02109	1.33175	0.655743	0.302222	0.370431	2.10327	1.71998	2.08613	0.304109	0.843009	1.83509	1.6351	1.1192	0.226017	0.448429	2.01401	1.9943	1.40268	2.4662	0.451115	1.69344	1.70776	2.54822	0.296519	2.24319	0.918376	1.35676	0.955314	1.75097	1.58746
NEUROD1	1.33152	1.26023	1.32246	2.08052	1.06229	1.43485	1.40617	1.55137	1.33132	0.54794	1.61437	0.766961	3.19705	1.507	1.63398	0.420935	1.92511	2.92116	1.4537	0.885059	0.477103	0.844183	1.75337	1.54213	2.89636	0.465528	0.897195	1.7237	1.52526	1.10257	0.425238	0.818493	1.72243	1.45607	1.63586	1.39624	0.440694	0.621527	2.16994	2.30217	0.410155	2.55481	1.21385	1.31595	0.946731	1.87493	1.75915
NEUROD2	1.33152	1.26023	1.32246	2.08052	1.06229	1.43485	1.40617	1.55137	1.33132	0.54794	1.61437	0.766961	3.19705	1.507	1.63398	0.420935	1.92511	2.92116	1.4537	0.885059	0.477103	0.844183	1.75337	1.54213	2.89636	0.465528	0.897195	1.7237	1.52526	1.10257	0.425238	0.818493	1.72243	1.45607	1.63586	1.39624	0.440694	0.621527	2.16994	2.30217	0.410155	2.55481	1.21385	1.31595	0.946731	1.87493	1.75915
NEUROD4	1.33152	1.26023	1.32246	2.08052	1.06229	1.43485	1.40617	1.55137	1.33132	0.54794	1.61437	0.766961	3.19705	1.507	1.63398	0.420935	1.92511	2.92116	1.4537	0.885059	0.477103	0.844183	1.75337	1.54213	2.89636	0.465528	0.897195	1.7237	1.52526	1.10257	0.425238	0.818493	1.72243	1.45607	1.63586	1.39624	0.440694	0.621527	2.16994	2.30217	0.410155	2.55481	1.21385	1.31595	0.946731	1.87493	1.75915
NEUROD6	1.33152	1.26023	1.32246	2.08052	1.06229	1.43485	1.40617	1.55137	1.33132	0.54794	1.61437	0.766961	3.19705	1.507	1.63398	0.420935	1.92511	2.92116	1.4537	0.885059	0.477103	0.844183	1.75337	1.54213	2.89636	0.465528	0.897195	1.7237	1.52526	1.10257	0.425238	0.818493	1.72243	1.45607	1.63586	1.39624	0.440694	0.621527	2.16994	2.30217	0.410155	2.55481	1.21385	1.31595	0.946731	1.87493	1.75915
NEUROG1	1.57893	1.36083	1.30802	2.0819	1.05759	1.53306	1.53237	1.67939	1.30842	0.597517	1.57201	0.736025	2.74501	1.63631	1.71532	0.431236	1.95975	2.8065	1.50647	0.885616	0.44647	0.635662	1.6566	1.5749	2.84454	0.495299	0.914504	1.7739	1.48393	1.09845	0.432025	0.786039	1.68094	1.47244	1.68463	1.40023	0.415781	0.607872	2.15432	2.10293	0.435207	2.58131	1.19844	1.28959	0.926021	1.83166	1.67547
NEUROG2	1.57893	1.36083	1.30802	2.0819	1.05759	1.53306	1.53237	1.67939	1.30842	0.597517	1.57201	0.736025	2.74501	1.63631	1.71532	0.431236	1.95975	2.8065	1.50647	0.885616	0.44647	0.635662	1.6566	1.5749	2.84454	0.495299	0.914504	1.7739	1.48393	1.09845	0.432025	0.786039	1.68094	1.47244	1.68463	1.40023	0.415781	0.607872	2.15432	2.10293	0.435207	2.58131	1.19844	1.28959	0.926021	1.83166	1.67547
NEUROG3	1.57893	1.36083	1.30802	2.0819	1.05759	1.53306	1.53237	1.67939	1.30842	0.597517	1.57201	0.736025	2.74501	1.63631	1.71532	0.431236	1.95975	2.8065	1.50647	0.885616	0.44647	0.635662	1.6566	1.5749	2.84454	0.495299	0.914504	1.7739	1.48393	1.09845	0.432025	0.786039	1.68094	1.47244	1.68463	1.40023	0.415781	0.607872	2.15432	2.10293	0.435207	2.58131	1.19844	1.28959	0.926021	1.83166	1.67547
NFAT5	1.48925	3.07779	1.02517	1.34879	1.10279	1.84008	2.07094	1.48739	0.798753	0.794249	1.28156	0.711735	2.46763	2.08515	1.91103	0.479297	1.33914	1.57627	1.85804	0.842465	0.450914	0.197229	1.7505	1.76849	1.30803	0.361953	0.852797	1.52667	1.45251	1.05415	0.410238	0.306783	1.6039	1.63679	1.03397	1.8264	0.555502	1.26174	1.1083	1.87923	0.494771	1.17308	0.982095	1.21979	0.858358	1.50573	1.53018
NFATC1	0.754514	2.13401	1.00711	1.40032	0.989422	1.0142	2.37922	1.98195	0.651232	0.64991	1.30924	0.700174	1.35126	1.38398	2.13894	0.538902	0.52483	1.3847	1.02613	0.623406	0.601089	0.321308	1.66914	1.56471	1.33903	0.441237	0.856042	1.49665	1.39269	1.04568	0.495254	0.27124	1.66298	1.62584	1.27693	1.67307	0.442545	1.12002	1.18661	1.48885	0.601074	1.24887	0.853741	1.11706	0.644918	1.39462	1.08335
NFATC2	0.803549	2.19435	1.00745	1.46198	0.992048	1.03175	2.40456	2.0266	0.656955	0.668192	1.33283	0.693399	1.39902	1.41572	2.19704	0.514585	0.555373	1.44009	1.03207	0.639215	0.587746	0.295349	1.58945	1.61475	1.36839	0.43419	0.914619	1.55064	1.44302	1.04885	0.475494	0.292446	1.58673	1.66896	1.31359	1.72095	0.455722	1.17902	1.20687	1.57469	0.583009	1.35002	0.854479	1.12991	0.66323	1.42219	1.09225
NFATC3	0.705479	2.19435	1.00677	1.33867	0.986795	0.996658	2.40456	1.9373	0.645509	0.668192	1.28565	0.717633	1.3035	1.35224	2.08085	0.563218	0.494287	1.32931	1.02019	0.639215	0.614432	0.347267	1.58945	1.51468	1.30966	0.453707	0.914619	1.44266	1.32808	1.04885	0.515014	0.292446	1.57149	1.58271	1.24027	1.62519	0.457646	1.18393	1.16635	1.403	0.619138	1.14772	0.853004	1.10422	0.66323	1.36704	1.07445
NFATC4	0.754514	2.13401	1.00711	1.40032	0.989422	1.0142	2.37922	1.98195	0.651232	0.64991	1.30924	0.700174	1.35126	1.38398	2.13894	0.538902	0.52483	1.3847	1.02613	0.623406	0.601089	0.321308	1.66914	1.56471	1.33903	0.441237	0.856042	1.49665	1.39269	1.04568	0.495254	0.27124	1.66298	1.62584	1.27693	1.67307	0.442545	1.12002	1.18661	1.48885	0.601074	1.24887	0.853741	1.11706	0.644918	1.39462	1.08335
NFIL3	1.04072	2.74131	1.20023	1.85036	1.11143	1.56156	1.95818	1.32676	1.55871	0.720189	1.67457	0.876398	3.34839	1.61085	1.69236	0.338181	1.74523	2.50712	1.67036	0.791408	0.309721	1.06257	1.97184	1.78691	2.05426	0.324775	0.777492	1.76161	1.62232	1.05829	0.30744	1.00822	1.78388	1.72057	1.3344	1.75047	0.50025	1.47346	1.70962	2.56526	0.338033	2.02736	1.03501	1.43374	1.11232	1.88543	1.68768
NFKB1	0.25676	0.564576	0.858086	0.5452	0.791346	0.269163	0.349144	0.380671	0.637248	0.673846	0.656133	1.00673	0.495367	0.499654	0.432412	1.27648	0.459735	0.438511	0.30722	0.697261	2.7374	1.1582	0.619427	0.362508	0.463704	0.717309	0.632477	0.246511	0.579916	0.830902	1.22659	0.851565	0.549761	0.307729	0.58297	0.55467	0.812633	0.576411	0.508021	0.485116	1.30073	0.3239	0.909388	0.773087	0.738825	0.437937	0.518792
NFKB2	0.25676	0.564576	0.858086	0.5452	0.791346	0.269163	0.349144	0.380671	0.637248	0.673846	0.656133	1.00673	0.495367	0.499654	0.432412	1.27648	0.459735	0.438511	0.30722	0.697261	2.7374	1.1582	0.619427	0.362508	0.463704	0.717309	0.632477	0.246511	0.579916	0.830902	1.22659	0.851565	0.549761	0.307729	0.58297	0.55467	0.812633	0.576411	0.508021	0.485116	1.30073	0.3239	0.909388	0.773087	0.738825	0.437937	0.518792
NKX1-1	1.27658	4.82854	0.994511	1.73927	1.13134	1.31421	2.69399	1.44571	1.22814	0.975019	1.76039	0.798868	3.20353	1.63421	2.15616	0.305482	1.21431	2.36108	1.25678	0.734038	0.232672	0.173837	2.1973	1.82505	1.41561	0.238284	0.90233	1.50666	1.48973	1.1003	0.218702	0.383986	1.93152	2.19047	1.09047	2.64918	0.512284	2.35152	1.17669	2.70196	0.327203	1.68232	0.792666	1.48037	1.07359	1.49591	1.41128
NKX1-2	1.27658	4.82854	0.994511	1.73927	1.13134	1.31421	2.69399	1.44571	1.22814	0.975019	1.76039	0.798868	3.20353	1.63421	2.15616	0.305482	1.21431	2.36108	1.25678	0.734038	0.232672	0.173837	2.1973	1.82505	1.41561	0.238284	0.90233	1.50666	1.48973	1.1003	0.218702	0.383986	1.93152	2.19047	1.09047	2.64918	0.512284	2.35152	1.17669	2.70196	0.327203	1.68232	0.792666	1.48037	1.07359	1.49591	1.41128
NKX2-1	1.32419	0.980636	1.03583	1.36317	1.01571	1.31517	1.29156	1.63054	0.800731	0.747838	1.18342	0.875682	1.01322	1.05112	1.42583	0.560159	1.04624	0.966976	1.49687	1.02627	0.586139	0.399089	1.33253	1.82151	1.0396	0.368464	0.999685	1.80332	1.45209	0.947252	0.438767	0.763368	1.37098	1.32203	1.60565	1.23896	0.323882	1.07375	1.22401	1.35258	0.772846	1.44869	0.99989	1.11579	0.868899	1.21303	0.959759
NKX2-2	1.54032	1.17139	1.04839	1.44306	1.03078	1.52341	1.3874	1.66748	0.967704	0.755605	1.21341	0.864086	1.10804	1.09005	1.52905	0.528154	1.11245	1.18108	1.67652	1.00257	0.517783	0.389466	1.40204	1.85621	1.20139	0.369469	0.955371	1.87524	1.49754	0.958267	0.413325	0.883948	1.49195	1.4547	1.65111	1.34196	0.349152	1.12925	1.30306	1.40844	0.708885	1.53122	0.975952	1.13582	0.915747	1.33452	1.10465
NKX2-3	1.51668	1.44227	1.03622	1.37908	1.02954	1.41935	1.50802	1.56904	0.938384	0.775048	1.22359	0.854734	1.3711	1.2053	1.39082	0.516688	1.10091	1.17079	1.49308	0.965706	0.56031	0.37338	1.46631	1.86244	1.11363	0.365979	0.942324	1.72156	1.40831	0.974027	0.40047	0.777195	1.44955	1.46803	1.528	1.50587	0.367718	1.13912	1.19178	1.53002	0.678976	1.48242	0.998986	1.1383	0.89309	1.20827	1.06236
NKX2-4	1.32419	0.980636	1.03583	1.36317	1.01571	1.31517	1.29156	1.63054	0.800731	0.747838	1.18342	0.875682	1.01322	1.05112	1.42583	0.560159	1.04624	0.966976	1.49687	1.02627	0.586139	0.399089	1.33253	1.82151	1.0396	0.368464	0.999685	1.80332	1.45209	0.947252	0.438767	0.763368	1.37098	1.32203	1.60565	1.23896	0.323882	1.07375	1.22401	1.35258	0.772846	1.44869	0.99989	1.11579	0.868899	1.21303	0.959759
NKX2-5	1.55533	1.98059	1.06095	1.52308	1.07523	1.58128	1.87434	1.74894	0.926758	0.745682	1.31732	0.812886	1.92476	1.52884	1.58284	0.485516	1.17922	1.26817	1.70715	0.955957	0.43507	0.323057	1.66774	2.05597	1.27115	0.321386	0.912984	1.88181	1.53381	0.975336	0.363243	0.665772	1.54483	1.70298	1.61843	1.57489	0.377277	1.13912	1.28874	1.88302	0.630734	1.6507	0.940352	1.23562	0.89309	1.36723	1.16217
NKX2-6	1.521	1.66868	1.0307	1.42394	1.05227	1.44244	1.65134	1.47472	0.948185	0.781712	1.25655	0.837771	1.54653	1.3173	1.45536	0.508278	1.13433	1.21846	1.57215	1.00257	0.511158	0.348218	1.53176	1.86664	1.11989	0.344979	0.989044	1.59389	1.39408	0.97746	0.392874	0.795843	1.46898	1.50366	1.4932	1.50714	0.369022	1.26067	1.1653	1.64662	0.65614	1.49131	0.975317	1.17664	0.942826	1.21666	1.09028
NKX2-8	1.54032	1.14037	1.05293	1.45426	1.02441	1.52341	1.29156	1.66748	0.993588	0.755605	1.21341	0.864086	1.13706	1.05112	1.52905	0.528154	1.11245	1.25593	1.68535	1.00257	0.576012	0.389466	1.37243	1.8413	1.25054	0.384264	0.955371	1.87524	1.49754	0.954861	0.431803	0.883948	1.49195	1.4547	1.65111	1.29884	0.349152	1.12925	1.33001	1.4024	0.710119	1.53122	0.973587	1.13582	0.915747	1.33452	1.14018
NKX3-1	1.35916	2.00206	1.01369	1.33336	1.03589	1.29132	1.68348	1.38079	1.00038	0.806163	1.24197	0.862655	1.45371	1.08521	1.36834	0.525381	1.15144	1.00525	1.38339	1.01357	0.552239	0.363972	1.45136	1.87016	0.977971	0.346041	1.02599	1.51874	1.32762	0.974027	0.402449	0.732566	1.37015	1.46803	1.45572	1.47307	0.380551	1.41817	1.08389	1.59158	0.702674	1.16806	0.981223	1.18732	0.960568	1.10132	0.991119
NKX3-2	1.35916	2.04513	1.01979	1.4688	1.07501	1.38824	1.79465	1.44846	0.964076	0.796462	1.28951	0.837115	1.45371	1.08521	1.38307	0.516688	1.15144	1.26614	1.61477	1.03597	0.462006	0.361482	1.52684	1.87083	1.12616	0.34281	1.00122	1.58761	1.3686	0.974027	0.385278	0.715538	1.48842	1.52021	1.46235	1.47307	0.370326	1.38223	1.12971	1.73266	0.633304	1.48242	0.982386	1.21497	0.932346	1.20827	1.11819
NKX6-1	2.00813	3.12413	1.02358	1.7679	1.14617	1.71452	2.00298	1.22154	1.59456	0.897667	1.86624	0.788104	4.5053	1.86642	2.26403	0.243374	1.0639	3.28788	1.40755	0.63868	0.272153	0.0759728	2.42743	1.50328	1.80991	0.247288	0.803493	1.47138	1.56506	1.22651	0.200015	0.292708	2.06296	2.17766	1.0906	3.01795	0.45528	1.90428	1.35787	2.97099	0.294715	1.93144	0.781801	1.4156	1.02421	1.58388	1.79521
NKX6-2	2.00813	3.12413	1.02358	1.7679	1.14617	1.71452	2.00298	1.22154	1.59456	0.897667	1.86624	0.788104	4.5053	1.86642	2.26403	0.243374	1.0639	3.28788	1.40755	0.63868	0.272153	0.0759728	2.42743	1.50328	1.80991	0.247288	0.803493	1.47138	1.56506	1.22651	0.200015	0.292708	2.06296	2.17766	1.0906	3.01795	0.45528	1.90428	1.35787	2.97099	0.294715	1.93144	0.781801	1.4156	1.02421	1.58388	1.79521
NKX6-3	2.00813	3.12413	1.02358	1.7679	1.14617	1.71452	2.00298	1.22154	1.59456	0.897667	1.86624	0.788104	4.5053	1.86642	2.26403	0.243374	1.0639	3.28788	1.40755	0.63868	0.272153	0.0759728	2.42743	1.50328	1.80991	0.247288	0.803493	1.47138	1.56506	1.22651	0.200015	0.292708	2.06296	2.17766	1.0906	3.01795	0.45528	1.90428	1.35787	2.97099	0.294715	1.93144	0.781801	1.4156	1.02421	1.58388	1.79521
NOBOX	1.47703	2.98637	1.05236	1.76262	1.07383	1.33682	1.9533	1.16859	1.66082	0.917965	1.82282	0.847337	3.3264	1.98011	1.94327	0.25953	1.34019	2.69284	1.20921	0.66916	0.301168	0.356542	2.16117	1.45345	1.63554	0.225875	1.01014	1.35618	1.41991	1.14713	0.216334	0.630313	1.82708	1.84191	1.13605	2.54568	0.437325	2.27285	1.40986	2.56292	0.332627	2.12621	0.850229	1.35137	1.17899	1.46662	1.42096
NOTO	1.55978	3.88351	0.975477	1.6652	1.09296	1.32683	2.28504	1.10296	1.74941	1.02977	1.81918	0.880601	4.00307	1.83196	1.81933	0.319844	1.48416	2.78797	1.14676	0.698862	0.293603	0.191134	2.18301	1.31275	1.63857	0.249445	0.990195	1.12017	1.32101	1.17732	0.244362	0.477707	1.73541	1.9469	0.990543	2.59471	0.504003	2.93291	1.26093	2.77315	0.346912	1.67924	0.81465	1.43776	1.33755	1.34934	1.55521
NPAS2	0.780039	0.200643	1.17172	1.0377	1.00146	0.635935	0.178093	0.205195	1.18228	0.487992	1.02727	1.35341	0.709176	0.991529	0.19026	1.24713	2.31251	1.4051	0.919238	1.73044	1.26983	3.74108	0.623859	0.264191	1.68862	1.11726	1.06861	0.20354	0.676624	1.02904	1.32336	3.1507	0.665014	0.188116	0.847491	0.301595	0.737905	0.443943	1.40914	0.696885	1.23736	1.19974	1.27496	1.13426	1.47522	0.703179	1.05821
NR1H4	0.826126	0.493936	0.968821	1.00722	0.855915	1.03678	0.761888	0.731215	0.638773	0.692306	0.918281	0.982255	0.770569	0.841979	0.936663	0.866804	1.41322	0.923135	1.22108	0.730922	1.57539	0.816675	0.842293	0.780538	1.11331	0.63944	0.961178	1.0344	1.20822	0.906739	0.746775	0.723356	1.02046	0.685152	0.858018	0.699441	0.657234	0.486163	1.14079	0.834827	0.863356	1.18096	1.05943	0.868903	0.884795	1.2195	0.967347
NR2C1	1.03386	0.807239	1.06747	1.24436	0.926516	1.3917	1.01349	1.08622	0.696933	0.657719	1.05239	0.888888	1.05641	1.07682	1.36211	0.731137	1.49129	1.19284	1.5434	0.676256	1.26482	0.64766	0.979222	1.15262	1.46467	0.574104	0.935841	1.57295	1.45825	0.916205	0.59355	0.512777	1.21644	1.09312	1.11665	0.980313	0.529414	0.570491	1.39126	1.06548	0.736727	1.45723	1.03659	0.964489	0.882011	1.64611	1.22232
NR2C2	1.0218	0.653148	1.02929	1.17254	0.89812	1.40874	0.898947	0.953358	0.683338	0.655521	1.012	0.905775	0.900407	0.984854	1.23238	0.754732	1.42438	1.10981	1.61106	0.673782	1.34816	0.684453	0.943984	1.03454	1.37987	0.579899	0.887327	1.44902	1.5188	0.903493	0.612856	0.592029	1.21837	0.964244	1.01922	0.88694	0.536318	0.472873	1.31105	0.985358	0.773012	1.36165	1.03156	0.923466	0.890968	1.62047	1.22054
NR2E1	1.19271	0.623212	1.14243	1.48274	0.973147	1.33655	0.795436	1.0594	0.796382	0.744811	1.18572	1.05376	1.03282	1.27648	1.19618	0.710307	2.00326	1.48993	1.52997	1.04823	0.453728	1.07792	1.12627	1.11361	1.6837	0.653827	1.1058	1.51725	1.57127	0.975327	0.624959	1.26068	1.41456	0.868343	1.26477	0.824896	0.50591	0.705939	1.6837	1.22283	0.756346	1.91626	1.12484	1.0726	1.12562	1.6179	1.20075
NR2E3	2.74499	0.657491	1.00921	1.65691	1.03807	2.28438	0.730303	0.756488	2.35775	0.595854	1.58852	0.927673	6.36181	1.4817	1.33923	0.368758	1.20818	3.88326	2.00226	0.502556	0.497495	0.237767	2.46183	1.09942	2.19595	0.454095	0.763117	1.39943	1.82512	1.25078	0.320845	0.375411	2.09609	1.70095	1.03166	1.82018	0.474965	0.695648	1.46149	3.22807	0.411614	1.74627	0.840557	1.19434	1.02139	1.6849	2.18402
NR2F1	0.813082	0.383204	0.948414	0.947269	0.825289	1.05295	0.511877	0.584578	0.667932	0.65146	0.871242	0.968131	0.487276	0.749431	0.858343	0.890061	1.17591	0.762672	1.25349	0.701352	1.77902	0.827402	0.686023	0.681509	1.0528	0.666037	0.925165	1.057	1.25638	0.847681	0.723771	0.708538	0.969415	0.618061	0.823015	0.628939	0.58742	0.534447	1.07466	0.658083	0.926437	1.03333	1.03199	0.807989	0.898993	1.26214	0.944917
NR2F2	0.813082	0.383204	0.948414	0.947269	0.825289	1.05295	0.511877	0.584578	0.667932	0.65146	0.871242	0.968131	0.487276	0.749431	0.858343	0.890061	1.17591	0.762672	1.25349	0.701352	1.77902	0.827402	0.686023	0.681509	1.0528	0.666037	0.925165	1.057	1.25638	0.847681	0.723771	0.708538	0.969415	0.618061	0.823015	0.628939	0.58742	0.534447	1.07466	0.658083	0.926437	1.03333	1.03199	0.807989	0.898993	1.26214	0.944917
NR2F6	0.813082	0.317523	0.938681	0.888329	0.818751	1.05295	0.450166	0.483365	0.667932	0.65146	0.836585	0.993921	0.441962	0.69815	0.758907	0.943959	1.09318	0.732047	1.25349	0.697805	1.82749	0.858891	0.653152	0.576149	1.01485	0.693766	0.925165	0.967034	1.23532	0.835258	0.783742	0.708538	0.931049	0.527964	0.748888	0.567814	0.595423	0.508464	1.02419	0.605176	0.973954	0.943973	1.03044	0.792461	0.898993	1.22359	0.944917
NR3C1	1.19133	0.226745	1.21028	1.37514	1.18119	1.63441	0.588599	0.69357	0.773703	0.543859	1.15025	1.13211	0.568719	1.23171	0.971146	0.904677	2.26953	1.3472	1.87158	2.02883	0.648358	1.85627	1.06494	1.0413	1.7666	0.518256	0.83316	1.30246	1.56257	0.999965	0.934015	2.88187	1.33209	0.828617	1.07503	0.764392	0.534891	0.385345	1.50678	1.05792	1.02809	1.54337	1.23145	1.20447	1.29279	1.60875	1.5627
NR3C2	1.19133	0.226745	1.21028	1.37514	1.18119	1.63441	0.588599	0.69357	0.773703	0.543859	1.15025	1.13211	0.568719	1.23171	0.971146	0.904677	2.26953	1.3472	1.87158	2.02883	0.648358	1.85627	1.06494	1.0413	1.7666	0.518256	0.83316	1.30246	1.56257	0.999965	0.934015	2.88187	1.33209	0.828617	1.07503	0.764392	0.534891	0.385345	1.50678	1.05792	1.02809	1.54337	1.23145	1.20447	1.29279	1.60875	1.5627
NR4A1	1.24587	1.68886	1.17963	1.70023	1.01365	1.38031	1.68828	1.68701	0.894446	0.672222	1.37433	0.792981	2.03423	1.45609	1.7402	0.51334	1.54143	1.7743	1.46549	0.794101	0.919693	0.500311	1.49441	1.67298	1.79594	0.439223	0.940522	1.74476	1.568	1.00108	0.433965	0.57217	1.59153	1.45464	1.4862	1.37007	0.49038	0.822765	1.67251	1.71785	0.527309	1.964	1.09481	1.18697	0.863782	1.71714	1.27934
NR4A2	1.24587	1.68886	1.17963	1.70023	1.01365	1.38031	1.68828	1.68701	0.894446	0.672222	1.37433	0.792981	2.03423	1.45609	1.7402	0.51334	1.54143	1.7743	1.46549	0.794101	0.919693	0.500311	1.49441	1.67298	1.79594	0.439223	0.940522	1.74476	1.568	1.00108	0.433965	0.57217	1.59153	1.45464	1.4862	1.37007	0.49038	0.822765	1.67251	1.71785	0.527309	1.964	1.09481	1.18697	0.863782	1.71714	1.27934
NR4A3	1.24587	1.68886	1.17963	1.70023	1.01365	1.38031	1.68828	1.68701	0.894446	0.672222	1.37433	0.792981	2.03423	1.45609	1.7402	0.51334	1.54143	1.7743	1.46549	0.794101	0.919693	0.500311	1.49441	1.67298	1.79594	0.439223	0.940522	1.74476	1.568	1.00108	0.433965	0.57217	1.59153	1.45464	1.4862	1.37007	0.49038	0.822765	1.67251	1.71785	0.527309	1.964	1.09481	1.18697	0.863782	1.71714	1.27934
NR5A1	1.06407	1.09189	1.14296	1.58074	0.978666	1.50155	1.35174	1.51958	0.813047	0.630165	1.23693	0.831063	1.73272	1.27202	1.69592	0.546095	1.48611	1.7712	1.65324	0.665164	1.1471	0.659651	1.37533	1.64474	1.80862	0.489199	0.822769	1.95058	1.69064	0.937966	0.472467	0.493362	1.58384	1.38687	1.46328	1.23554	0.459714	0.507792	1.69145	1.58612	0.580658	1.93467	1.06466	1.09517	0.795751	1.85542	1.36623
NR5A2	1.06407	1.09189	1.14296	1.58074	0.978666	1.50155	1.35174	1.51958	0.813047	0.630165	1.23693	0.831063	1.73272	1.27202	1.69592	0.546095	1.48611	1.7712	1.65324	0.665164	1.1471	0.659651	1.37533	1.64474	1.80862	0.489199	0.822769	1.95058	1.69064	0.937966	0.472467	0.493362	1.58384	1.38687	1.46328	1.23554	0.459714	0.507792	1.69145	1.58612	0.580658	1.93467	1.06466	1.09517	0.795751	1.85542	1.36623
OLIG1	1.30369	1.26023	1.32246	2.08052	1.06229	1.43485	1.40617	1.51748	1.48446	0.521166	1.61437	0.785567	3.28771	1.507	1.63398	0.420935	1.92511	3.03814	1.4537	0.885059	0.477103	0.844183	1.75337	1.54213	2.89636	0.465528	0.888349	1.7237	1.52526	1.10257	0.425238	0.818493	1.72243	1.45607	1.63586	1.39624	0.447781	0.621527	2.16994	2.30217	0.410155	2.55481	1.21385	1.33067	0.946731	1.87493	1.75915
OLIG2	1.30369	1.26023	1.32246	2.08052	1.06229	1.43485	1.40617	1.51748	1.48446	0.521166	1.61437	0.785567	3.28771	1.507	1.63398	0.420935	1.92511	3.03814	1.4537	0.885059	0.477103	0.844183	1.75337	1.54213	2.89636	0.465528	0.888349	1.7237	1.52526	1.10257	0.425238	0.818493	1.72243	1.45607	1.63586	1.39624	0.447781	0.621527	2.16994	2.30217	0.410155	2.55481	1.21385	1.33067	0.946731	1.87493	1.75915
OLIG3	1.30369	1.26023	1.32246	2.08052	1.06229	1.43485	1.40617	1.51748	1.48446	0.521166	1.61437	0.785567	3.28771	1.507	1.63398	0.420935	1.92511	3.03814	1.4537	0.885059	0.477103	0.844183	1.75337	1.54213	2.89636	0.465528	0.888349	1.7237	1.52526	1.10257	0.425238	0.818493	1.72243	1.45607	1.63586	1.39624	0.447781	0.621527	2.16994	2.30217	0.410155	2.55481	1.21385	1.33067	0.946731	1.87493	1.75915
ONECUT1	0.764514	1.49686	1.06799	1.47898	1.04535	1.0686	1.00525	0.766265	1.92364	0.83886	1.6672	0.934576	4.55749	1.02407	1.88172	0.415937	1.00226	2.98221	0.824051	0.580328	0.388046	0.296861	2.16989	1.02592	1.38544	0.358104	0.765542	1.16374	1.36047	1.19259	0.371839	0.349638	1.75572	1.8042	0.836228	2.54262	0.856332	1.52089	1.13107	2.66839	0.420309	1.62787	0.900267	1.2745	1.03217	1.38764	1.63779
ONECUT2	0.764514	1.49686	1.06799	1.47898	1.04535	1.0686	1.00525	0.766265	1.92364	0.83886	1.6672	0.934576	4.55749	1.02407	1.88172	0.415937	1.00226	2.98221	0.824051	0.580328	0.388046	0.296861	2.16989	1.02592	1.38544	0.358104	0.765542	1.16374	1.36047	1.19259	0.371839	0.349638	1.75572	1.8042	0.836228	2.54262	0.856332	1.52089	1.13107	2.66839	0.420309	1.62787	0.900267	1.2745	1.03217	1.38764	1.63779
ONECUT3	0.764514	1.49686	1.06799	1.47898	1.04535	1.0686	1.00525	0.766265	1.92364	0.83886	1.6672	0.934576	4.55749	1.02407	1.88172	0.415937	1.00226	2.98221	0.824051	0.580328	0.388046	0.296861	2.16989	1.02592	1.38544	0.358104	0.765542	1.16374	1.36047	1.19259	0.371839	0.349638	1.75572	1.8042	0.836228	2.54262	0.856332	1.52089	1.13107	2.66839	0.420309	1.62787	0.900267	1.2745	1.03217	1.38764	1.63779
OSR1	0.555219	0.815693	0.905903	0.830848	0.898457	0.841882	0.713718	0.770549	0.512056	1.28107	0.764476	0.774491	0.741367	0.733651	0.651729	0.816685	0.823421	0.695747	0.907897	0.87422	0.95439	0.68975	0.848714	1.07173	0.590394	0.820375	0.818605	0.752365	0.927971	0.790264	0.726174	0.725499	0.832645	0.805274	0.779721	0.752045	0.552459	0.283176	0.695126	0.843293	0.900665	0.502166	1.07926	0.93574	0.639294	0.782839	0.77707
OSR2	0.555219	0.815693	0.905903	0.830848	0.898457	0.841882	0.713718	0.770549	0.512056	1.28107	0.764476	0.774491	0.741367	0.733651	0.651729	0.816685	0.823421	0.695747	0.907897	0.87422	0.95439	0.68975	0.848714	1.07173	0.590394	0.820375	0.818605	0.752365	0.927971	0.790264	0.726174	0.725499	0.832645	0.805274	0.779721	0.752045	0.552459	0.283176	0.695126	0.843293	0.900665	0.502166	1.07926	0.93574	0.639294	0.782839	0.77707
OTP	1.2128	4.20857	1.00779	1.7682	1.12352	1.37259	2.57272	1.40918	1.23934	0.991272	1.85413	0.817646	3.30181	1.76668	2.14366	0.272132	1.12796	2.46033	1.33905	0.709012	0.179791	0.130465	2.24891	1.69665	1.51558	0.229123	0.909134	1.56077	1.54235	1.12243	0.210077	0.378219	1.97139	2.08321	1.11076	2.72557	0.488792	2.7724	1.2673	2.75368	0.306613	1.81138	0.783531	1.45608	1.16372	1.56873	1.51095
OTX1	1.45826	4.02064	0.999944	1.61222	1.08481	1.51804	2.2367	1.5256	1.21705	0.981967	1.44294	0.805308	2.26492	1.1724	2.1659	0.377267	0.96294	2.02937	1.44715	0.658762	0.264116	0.109406	1.83966	1.84672	1.52897	0.466694	0.851654	1.64567	1.57307	1.02583	0.328274	0.331181	1.80098	2.24507	1.18579	2.26308	0.504604	2.10141	1.27681	2.15083	0.441576	1.65574	0.836423	1.30245	1.0011	1.59476	1.44787
OTX2	1.45826	4.02064	0.999944	1.61222	1.08481	1.51804	2.2367	1.5256	1.21705	0.981967	1.44294	0.805308	2.26492	1.1724	2.1659	0.377267	0.96294	2.02937	1.44715	0.658762	0.264116	0.109406	1.83966	1.84672	1.52897	0.466694	0.851654	1.64567	1.57307	1.02583	0.328274	0.331181	1.80098	2.24507	1.18579	2.26308	0.504604	2.10141	1.27681	2.15083	0.441576	1.65574	0.836423	1.30245	1.0011	1.59476	1.44787
OVOL1	0.903659	2.8207	1.12143	1.52318	1.1377	1.40299	2.00158	1.29758	1.12539	0.701407	1.31916	0.899722	2.81341	1.31914	1.44449	0.60673	1.1911	1.75192	1.399	0.781464	0.44344	1.41891	1.63642	1.75887	1.66525	0.419061	0.748394	1.59384	1.33582	1.00758	0.621131	0.548268	1.43012	1.7046	1.15	1.46366	0.741931	1.24707	1.31876	2.11554	0.389394	1.41673	1.04598	1.3089	0.92711	1.69474	1.50172
OVOL2	0.770433	2.61945	1.08434	1.528	1.12575	1.26333	2.05912	1.64094	0.742529	0.636147	1.2362	0.808852	2.47924	1.476	1.53115	0.576906	1.01998	1.59421	1.24451	0.747274	0.478913	1.04622	1.70509	1.90338	1.44984	0.450916	0.580379	1.67998	1.42285	0.936536	0.618064	0.529133	1.58265	1.88559	1.29041	1.49511	0.788779	0.66696	1.25248	2.03093	0.439336	1.64221	0.989192	1.27688	0.682679	1.53024	1.29354
PAX2	0.960134	0.209729	1.06257	1.04241	0.907787	0.880436	0.401929	0.431201	0.830789	0.848868	0.92331	1.09353	0.484488	0.735203	0.582602	1.13897	1.26868	1.18425	1.08174	0.913535	0.685327	2.05915	0.775384	0.508966	1.53291	1.44	1.08617	0.651848	0.957441	1.01477	1.22727	1.33521	0.962158	0.461587	0.775342	0.562734	0.991233	0.451682	1.24359	0.724518	0.945954	1.19452	1.11918	0.923068	1.04271	0.986963	1.10511
PAX3	1.86766	1.45979	1.13718	1.80323	1.03299	1.8718	1.29431	1.29426	1.86478	0.714397	1.68975	0.94614	2.90811	1.25466	1.90681	0.309008	1.41953	2.8159	1.94461	0.670456	0.50892	0.988002	1.90793	1.39337	2.2002	0.380116	0.845096	1.78357	1.77225	1.11343	0.308794	1.47106	1.92228	1.65664	1.32161	1.90104	0.443244	1.62009	1.77683	2.30415	0.389283	2.0248	0.908733	1.29246	1.26129	1.85548	1.75302
PAX4	1.00472	4.35373	0.994292	1.68982	1.10673	1.19056	2.40829	1.05711	1.67361	1.09434	1.88788	0.922145	3.39895	1.13547	2.05843	0.283848	1.22497	2.55673	1.18401	0.705652	0.216863	0.213651	2.2579	1.47202	1.42889	0.217114	0.972139	1.32914	1.42395	1.1242	0.210028	0.479462	1.83776	2.09495	0.929738	2.82419	0.529419	3.53127	1.15128	2.82899	0.295019	1.5275	0.771221	1.49091	1.40315	1.50118	1.48675
PAX5	0.960134	0.209729	1.06257	1.04241	0.907787	0.880436	0.401929	0.431201	0.830789	0.848868	0.92331	1.09353	0.484488	0.735203	0.582602	1.13897	1.26868	1.18425	1.08174	0.913535	0.685327	2.05915	0.775384	0.508966	1.53291	1.44	1.08617	0.651848	0.957441	1.01477	1.22727	1.33521	0.962158	0.461587	0.775342	0.562734	0.991233	0.451682	1.24359	0.724518	0.945954	1.19452	1.11918	0.923068	1.04271	0.986963	1.10511
PAX6	2.23782	0.865673	1.16468	1.83836	0.984744	1.95299	1.11102	1.30969	1.68921	0.590045	1.60763	0.8416	2.75746	1.44704	1.71494	0.316898	1.455	2.88315	1.98773	0.6182	0.494216	0.884746	1.74384	1.27844	2.4493	0.505883	0.991252	1.74206	1.693	1.12892	0.333243	1.24093	1.83659	1.43645	1.43154	1.59507	0.386641	0.963887	1.93936	2.0975	0.387929	2.27763	1.01127	1.19383	1.10264	1.83089	1.70893
PAX7	1.68117	1.58609	1.13718	1.80323	1.05515	1.8599	1.38258	1.25145	1.48875	0.714397	1.68975	0.914876	2.97608	1.32463	1.87161	0.317442	1.41953	2.77824	1.94461	0.696855	0.462021	1.01572	1.90793	1.38689	2.18543	0.386687	0.81502	1.68604	1.77225	1.11343	0.316725	1.09596	1.90203	1.63321	1.21825	1.90104	0.470884	1.61049	1.68207	2.30415	0.402575	1.93429	0.908733	1.29131	1.14307	1.85548	1.74346
PAX8	0.948135	0.163699	1.06062	1.03589	0.882686	0.818825	0.324144	0.400227	0.901289	0.86009	0.966913	1.14279	0.457807	0.75622	0.411544	1.19172	1.2795	1.24064	1.029	0.919408	0.849218	2.03405	0.690298	0.402159	1.50409	1.5755	1.15158	0.474863	0.836645	1.02882	1.23705	1.48393	0.823241	0.339848	0.807936	0.452117	0.930205	0.488316	1.28218	0.680097	1.08401	1.28114	1.09187	0.912345	1.1375	0.856277	1.06003
PBX1	1.69153	0.979486	1.23208	2.03843	1.07862	2.03319	1.40113	1.71158	0.909169	0.644286	1.62292	0.785864	2.52115	1.87839	2.46531	0.334003	1.56462	3.27699	2.14513	0.657539	0.322409	0.734951	2.00395	1.76677	2.66257	0.50909	0.68497	2.36842	2.12145	1.08509	0.300722	0.590757	2.28362	1.80612	1.5694	2.08526	0.403354	0.416474	2.14372	2.26711	0.348756	2.93134	0.964291	1.233	0.808872	2.30353	1.90514
PBX2	1.69153	0.979486	1.23208	2.03843	1.07862	2.03319	1.40113	1.71158	0.909169	0.644286	1.62292	0.785864	2.52115	1.87839	2.46531	0.334003	1.56462	3.27699	2.14513	0.657539	0.322409	0.734951	2.00395	1.76677	2.66257	0.50909	0.68497	2.36842	2.12145	1.08509	0.300722	0.590757	2.28362	1.80612	1.5694	2.08526	0.403354	0.416474	2.14372	2.26711	0.348756	2.93134	0.964291	1.233	0.808872	2.30353	1.90514
PBX3	1.69153	0.979486	1.23208	2.03843	1.07862	2.03319	1.40113	1.71158	0.909169	0.644286	1.62292	0.785864	2.52115	1.87839	2.46531	0.334003	1.56462	3.27699	2.14513	0.657539	0.322409	0.734951	2.00395	1.76677	2.66257	0.50909	0.68497	2.36842	2.12145	1.08509	0.300722	0.590757	2.28362	1.80612	1.5694	2.08526	0.403354	0.416474	2.14372	2.26711	0.348756	2.93134	0.964291	1.233	0.808872	2.30353	1.90514
PBX4	1.69153	0.979486	1.23208	2.03843	1.07862	2.03319	1.40113	1.71158	0.909169	0.644286	1.62292	0.785864	2.52115	1.87839	2.46531	0.334003	1.56462	3.27699	2.14513	0.657539	0.322409	0.734951	2.00395	1.76677	2.66257	0.50909	0.68497	2.36842	2.12145	1.08509	0.300722	0.590757	2.28362	1.80612	1.5694	2.08526	0.403354	0.416474	2.14372	2.26711	0.348756	2.93134	0.964291	1.233	0.808872	2.30353	1.90514
PDX1	1.62442	3.7949	1.02288	1.74159	1.11486	1.57995	2.38818	1.31875	1.28024	0.923589	1.75024	0.808488	3.042	1.51012	2.11244	0.288458	1.19315	2.79543	1.47317	0.662175	0.247244	0.208013	2.20197	1.69104	1.83549	0.289342	0.864712	1.55427	1.56005	1.13668	0.222108	0.363969	1.94595	2.16039	1.1282	2.67137	0.51614	2.39653	1.38731	2.63875	0.295363	1.76564	0.794101	1.41021	1.13075	1.5984	1.65587
PGR	1.19133	0.226745	1.21028	1.37514	1.18119	1.63441	0.588599	0.69357	0.773703	0.543859	1.15025	1.13211	0.568719	1.23171	0.971146	0.904677	2.26953	1.3472	1.87158	2.02883	0.648358	1.85627	1.06494	1.0413	1.7666	0.518256	0.83316	1.30246	1.56257	0.999965	0.934015	2.88187	1.33209	0.828617	1.07503	0.764392	0.534891	0.385345	1.50678	1.05792	1.02809	1.54337	1.23145	1.20447	1.29279	1.60875	1.5627
PHOX2A	1.29575	4.0435	1.0266	1.7373	1.11045	1.3609	2.57272	1.32924	1.31828	0.984627	1.80538	0.841097	3.31661	1.68271	2.02578	0.280531	1.2493	2.61305	1.35118	0.709012	0.190238	0.174876	2.19406	1.6654	1.5579	0.242744	0.944383	1.45993	1.47722	1.12884	0.209939	0.40194	1.88413	2.08321	1.07074	2.61456	0.488792	2.66968	1.29567	2.72916	0.308618	1.74982	0.784672	1.45179	1.2187	1.52303	1.52261
PHOX2B	1.29575	4.0435	1.0266	1.7373	1.11045	1.3609	2.57272	1.32924	1.31828	0.984627	1.80538	0.841097	3.31661	1.68271	2.02578	0.280531	1.2493	2.61305	1.35118	0.709012	0.190238	0.174876	2.19406	1.6654	1.5579	0.242744	0.944383	1.45993	1.47722	1.12884	0.209939	0.40194	1.88413	2.08321	1.07074	2.61456	0.488792	2.66968	1.29567	2.72916	0.308618	1.74982	0.784672	1.45179	1.2187	1.52303	1.52261
PITX1	0.782849	3.27191	0.948566	1.21542	1.019	0.941487	1.94986	1.11133	1.20284	1.13577	1.33948	0.810086	2.08635	0.890655	1.6258	0.54646	0.964083	1.42048	0.849112	0.605145	0.473515	0.135824	1.63272	1.51856	0.854655	0.536275	0.775028	1.32425	1.16531	1.00484	0.453104	0.321956	1.3815	1.87127	0.99162	2.07684	0.63503	1.88843	0.781647	1.97071	0.623322	0.827124	0.850118	1.21966	0.978113	1.06814	1.06313
PITX2	0.884073	3.40753	0.948566	1.36972	1.05352	0.992288	2.07166	1.11133	1.23028	1.13577	1.40916	0.81265	2.30531	1.04983	1.74501	0.470362	0.985184	1.69045	0.914679	0.605145	0.398398	0.135824	1.77615	1.51856	1.01444	0.479869	0.775028	1.32425	1.21272	1.00571	0.385739	0.321956	1.5277	1.94192	0.99162	2.16883	0.581447	1.88843	0.898455	2.13801	0.534727	1.06897	0.846725	1.27103	0.987952	1.17366	1.18973
PITX3	0.884073	3.40753	0.948566	1.36972	1.05352	0.992288	2.07166	1.11133	1.23028	1.13577	1.40916	0.81265	2.30531	1.04983	1.74501	0.470362	0.985184	1.69045	0.914679	0.605145	0.398398	0.135824	1.77615	1.51856	1.01444	0.479869	0.775028	1.32425	1.21272	1.00571	0.385739	0.321956	1.5277	1.94192	0.99162	2.16883	0.581447	1.88843	0.898455	2.13801	0.534727	1.06897	0.846725	1.27103	0.987952	1.17366	1.18973
PKNOX1	1.64519	0.307665	1.14747	1.31461	1.10554	1.70695	0.545664	0.748688	0.808891	0.695733	1.01572	1.23353	0.568459	1.5046	1.11445	1.03439	2.44367	1.38495	1.84931	1.61062	0.573505	1.54971	0.980313	0.828488	1.71485	0.965321	1.07377	1.34138	1.67697	1.09776	0.999997	2.24334	1.4055	0.814695	1.04484	0.7693	0.759516	0.297197	1.60445	0.919218	1.05705	1.92509	1.17629	1.07287	1.38815	1.63013	1.44281
PKNOX2	1.64519	0.307665	1.14747	1.31461	1.10554	1.70695	0.545664	0.748688	0.808891	0.695733	1.01572	1.23353	0.568459	1.5046	1.11445	1.03439	2.44367	1.38495	1.84931	1.61062	0.573505	1.54971	0.980313	0.828488	1.71485	0.965321	1.07377	1.34138	1.67697	1.09776	0.999997	2.24334	1.4055	0.814695	1.04484	0.7693	0.759516	0.297197	1.60445	0.919218	1.05705	1.92509	1.17629	1.07287	1.38815	1.63013	1.44281
PLAGL1	0.380099	0.445277	0.771753	0.384302	0.677802	0.3429	0.251492	0.222021	0.438533	0.5268	0.455795	0.805926	0.412698	0.45577	0.265736	1.25613	0.401307	0.372514	0.42492	0.391143	3.53068	0.501333	0.399762	0.258802	0.378556	0.713406	0.288224	0.204	0.534199	0.653235	1.11581	0.31666	0.358432	0.221968	0.469462	0.383166	0.762313	0.152008	0.387643	0.332127	1.19698	0.239684	0.93938	0.62378	0.458917	0.345301	0.420341
POU1F1	1.74514	4.2773	1.03778	1.77389	1.16267	1.43165	2.55527	1.3727	1.6277	0.963615	1.83003	0.824539	4.27991	1.66587	2.14702	0.36433	1.30096	3.10506	1.2291	0.692983	0.304993	0.11479	2.27428	1.59587	1.87985	0.461493	0.917778	1.34489	1.33894	1.23007	0.306643	0.312342	1.83305	2.20692	1.14759	2.8333	0.549743	2.17762	1.3973	2.93365	0.336944	1.86732	0.824791	1.49633	1.09413	1.47429	1.67365
POU2F1	1.85171	3.97154	1.05268	1.77397	1.16424	1.4934	2.49554	1.28133	1.67845	0.926237	1.81643	0.814007	4.59055	1.63094	2.04996	0.353091	1.32609	3.16148	1.2216	0.674145	0.306252	0.121441	2.32068	1.57671	1.89315	0.464432	0.861125	1.29986	1.34276	1.22361	0.304302	0.32824	1.84538	2.24326	1.11813	2.74665	0.571401	1.9497	1.36961	3.04241	0.336929	1.82516	0.852214	1.49862	1.08513	1.4473	1.72268
POU2F2	1.82484	3.99759	1.06135	1.78792	1.16424	1.49408	2.49554	1.28765	1.67845	0.926237	1.82583	0.814007	4.59055	1.63094	2.05392	0.350593	1.34959	3.21161	1.26784	0.679657	0.306252	0.121441	2.32068	1.589	1.99387	0.458525	0.865336	1.3125	1.34972	1.22361	0.303825	0.330534	1.85496	2.24326	1.12124	2.74665	0.562578	1.9497	1.41675	3.04241	0.334225	1.89646	0.852214	1.49997	1.08513	1.46758	1.7329
POU2F3	1.984	3.69535	1.05901	1.78947	1.16119	1.56632	2.4025	1.27871	1.54705	0.873283	1.78435	0.798	4.26834	1.64647	2.11702	0.348747	1.25211	3.21159	1.30068	0.65493	0.308183	0.118483	2.31663	1.56841	1.96226	0.471526	0.775847	1.29096	1.34956	1.19928	0.303932	0.302518	1.85434	2.24335	1.12383	2.67489	0.554847	1.61567	1.42109	2.9575	0.332584	1.95156	0.855289	1.47382	0.991825	1.48315	1.75577
POU3F1	1.93988	4.08126	1.06286	1.82338	1.17731	1.57987	2.56497	1.41656	1.56382	0.915032	1.82947	0.799181	4.29186	1.67651	2.2126	0.33372	1.28514	3.19585	1.33046	0.691009	0.276978	0.107336	2.33271	1.67231	1.94762	0.42778	0.818801	1.42864	1.40963	1.20954	0.290745	0.313541	1.92058	2.27897	1.18925	2.87692	0.54243	1.81096	1.43489	2.99636	0.325585	2.00937	0.842351	1.49955	1.04463	1.54003	1.74228
POU3F2	1.87172	4.09889	1.06286	1.82757	1.18006	1.5242	2.51548	1.38227	1.63963	0.933292	1.84557	0.832556	4.60716	1.69	2.2126	0.324772	1.31861	3.24899	1.28894	0.694417	0.291103	0.106578	2.37092	1.74182	1.94207	0.421885	0.823245	1.44425	1.43671	1.20047	0.281905	0.321787	1.93686	2.3113	1.16019	2.87956	0.544028	1.99112	1.41885	3.10149	0.322673	1.90334	0.852214	1.51976	1.11418	1.54601	1.76632
POU3F3	1.99483	3.97154	1.06286	1.87175	1.18776	1.65522	2.51548	1.58777	1.46472	0.915032	1.81574	0.789524	4.25443	1.73403	2.32034	0.306787	1.25032	3.24899	1.39671	0.682053	0.275162	0.0945966	2.36711	1.92152	1.99493	0.421885	0.7682	1.66376	1.55315	1.17548	0.280328	0.306985	2.02265	2.37099	1.2387	2.85246	0.519954	1.75269	1.43489	3.04059	0.317828	2.00937	0.852214	1.49835	1.01991	1.6343	1.77026
POU3F4	1.99483	3.67302	1.0906	1.86595	1.1795	1.66633	2.51548	1.51028	1.51244	0.889551	1.81363	0.783977	4.36366	1.69049	2.2126	0.324772	1.28421	3.30017	1.4202	0.670373	0.292232	0.106578	2.34802	1.74182	2.12914	0.435746	0.784733	1.55975	1.46998	1.19813	0.287318	0.313541	1.94058	2.3113	1.28149	2.89016	0.527246	1.6851	1.53136	3.05654	0.325549	2.10754	0.852214	1.49145	1.01257	1.62288	1.795
POU4F1	2.12263	3.53956	1.08081	1.85751	1.16376	1.73352	2.49291	1.55498	1.41251	0.858776	1.76407	0.752284	4.05786	1.60677	2.26919	0.325647	1.30833	3.1954	1.46991	0.64669	0.298185	0.06722	2.28657	1.76371	2.16563	0.46587	0.750898	1.61497	1.49922	1.19522	0.287761	0.27101	1.98574	2.31075	1.28294	2.75602	0.507835	1.59384	1.53569	2.86138	0.311631	2.04604	0.845103	1.44595	0.944927	1.60805	1.81722
POU4F2	2.12263	3.53956	1.08081	1.85751	1.16376	1.73352	2.49291	1.55498	1.41251	0.858776	1.76407	0.752284	4.05786	1.60677	2.26919	0.325647	1.30833	3.1954	1.46991	0.64669	0.298185	0.06722	2.28657	1.76371	2.16563	0.46587	0.750898	1.61497	1.49922	1.19522	0.287761	0.27101	1.98574	2.31075	1.28294	2.75602	0.507835	1.59384	1.53569	2.86138	0.311631	2.04604	0.845103	1.44595	0.944927	1.60805	1.81722
POU4F3	2.12263	3.53956	1.08081	1.85751	1.16376	1.73352	2.49291	1.55498	1.41251	0.858776	1.76407	0.752284	4.05786	1.60677	2.26919	0.325647	1.30833	3.1954	1.46991	0.64669	0.298185	0.06722	2.28657	1.76371	2.16563	0.46587	0.750898	1.61497	1.49922	1.19522	0.287761	0.27101	1.98574	2.31075	1.28294	2.75602	0.507835	1.59384	1.53569	2.86138	0.311631	2.04604	0.845103	1.44595	0.944927	1.60805	1.81722
POU5F1	1.95735	3.79757	1.09194	1.89609	1.1899	1.67945	2.57257	1.5728	1.41047	0.901502	1.81514	0.773012	4.36366	1.74609	2.32634	0.322644	1.22147	3.29825	1.39786	0.682737	0.277735	0.111459	2.37357	1.7796	2.08358	0.435167	0.74265	1.61149	1.52378	1.19559	0.287256	0.304202	2.0133	2.34902	1.29603	2.89016	0.531455	1.67774	1.51531	3.07409	0.325549	2.13244	0.840833	1.49195	0.978251	1.66255	1.80349
POU5F1B	2.07594	3.53611	1.12633	1.99815	1.1974	1.87682	2.61658	1.86689	1.30159	0.828889	1.8129	0.726459	4.34994	1.84763	2.53566	0.29654	1.12663	3.25919	1.58652	0.667451	0.249546	0.0787315	2.37293	1.99079	2.27232	0.441336	0.645522	1.93001	1.69003	1.17023	0.270704	0.266094	2.17137	2.45469	1.46633	2.88377	0.499644	1.33452	1.66798	2.93524	0.318513	2.40974	0.826376	1.4724	0.867392	1.83829	1.83011
POU6F1	2.0491	3.89606	1.01422	1.6832	1.14578	1.54447	2.28652	1.23521	1.74024	0.998352	1.78277	0.828044	4.42814	1.43381	1.98836	0.381901	1.29933	3.13525	1.22721	0.680141	0.400853	0.0866865	2.21712	1.58362	1.89505	0.464186	0.889364	1.35893	1.30555	1.24079	0.329188	0.304309	1.77496	2.21009	1.18641	2.77589	0.554646	2.12371	1.35123	2.90676	0.383585	1.67344	0.816259	1.45727	1.1337	1.39104	1.72557
POU6F2	2.0721	3.37878	1.05383	1.77423	1.11297	1.70901	2.08629	1.28642	1.78876	0.871907	1.74919	0.845396	4.057	1.42279	1.9228	0.3285	1.37937	3.05525	1.51519	0.680141	0.414872	0.258141	2.13541	1.60149	2.06342	0.388572	0.884714	1.58616	1.50084	1.19361	0.287984	0.519974	1.87077	2.06596	1.26825	2.45937	0.49697	1.89359	1.5368	2.79026	0.354629	1.86692	0.837054	1.41405	1.18419	1.59298	1.73224
PROP1	1.66289	3.7251	1.04019	1.76608	1.09899	1.65577	2.31353	1.2238	1.59046	0.91004	1.80098	0.854263	3.63162	1.65527	1.97708	0.272632	1.31803	2.7383	1.53753	0.683362	0.265164	0.318525	2.19683	1.54212	1.72281	0.242932	0.933777	1.49686	1.58291	1.13544	0.212998	0.582009	1.8924	2.00329	1.14105	2.51784	0.476737	2.12074	1.39156	2.74674	0.309352	1.90977	0.811749	1.43298	1.20109	1.64944	1.63801
PRRX1	1.03017	4.34738	0.985635	1.67479	1.10162	1.14797	2.56302	1.14257	1.50777	1.08523	1.83792	0.875957	3.30951	1.66335	1.9311	0.289636	1.19793	2.37563	1.10481	0.724393	0.171694	0.146969	2.20416	1.48428	1.38933	0.184975	1.06112	1.19896	1.36206	1.11401	0.208598	0.428269	1.77863	1.99898	0.980042	2.74143	0.51577	3.72557	1.19675	2.73169	0.307342	1.71321	0.773989	1.46894	1.37367	1.40923	1.39143
PRRX2	1.03017	4.34738	0.985635	1.67479	1.10162	1.14797	2.56302	1.14257	1.50777	1.08523	1.83792	0.875957	3.30951	1.66335	1.9311	0.289636	1.19793	2.37563	1.10481	0.724393	0.171694	0.146969	2.20416	1.48428	1.38933	0.184975	1.06112	1.19896	1.36206	1.11401	0.208598	0.428269	1.77863	1.99898	0.980042	2.74143	0.51577	3.72557	1.19675	2.73169	0.307342	1.71321	0.773989	1.46894	1.37367	1.40923	1.39143
PTF1A	1.33152	0.789763	1.3649	2.11072	1.00746	1.27589	1.12695	1.55137	1.28552	0.54794	1.52626	0.766961	2.29297	1.11445	1.50077	0.469101	2.07419	2.69184	1.2621	0.908991	0.513842	0.940768	1.47709	1.33257	2.97787	0.555799	0.931812	1.7054	1.39614	1.06596	0.479072	1.07556	1.56305	1.28919	1.75747	1.11749	0.390868	0.442739	2.26585	1.8921	0.481558	2.55221	1.31259	1.26324	0.955416	1.74343	1.57717
RARA	1.0821	0.551785	1.01263	1.10163	0.90557	1.29043	0.841075	0.88137	0.677232	0.683696	0.958369	0.974783	0.8697	0.981762	1.05608	0.886936	1.40759	1.00838	1.49549	0.787302	1.50775	0.82283	0.897084	0.97406	1.28632	0.650807	1.0013	1.2856	1.3067	0.927865	0.73738	0.743654	1.08108	0.8052	0.988499	0.713243	0.573619	0.477761	1.24786	0.90506	0.877929	1.24525	1.05808	0.921001	0.930563	1.39903	1.08878
RARB	1.0821	0.551785	1.01263	1.10163	0.90557	1.29043	0.841075	0.88137	0.677232	0.683696	0.958369	0.974783	0.8697	0.981762	1.05608	0.886936	1.40759	1.00838	1.49549	0.787302	1.50775	0.82283	0.897084	0.97406	1.28632	0.650807	1.0013	1.2856	1.3067	0.927865	0.73738	0.743654	1.08108	0.8052	0.988499	0.713243	0.573619	0.477761	1.24786	0.90506	0.877929	1.24525	1.05808	0.921001	0.930563	1.39903	1.08878
RARG	1.13772	0.578004	1.0255	1.12481	0.914054	1.40925	0.844859	0.908502	0.695845	0.66297	0.969824	0.942115	0.933472	1.00666	1.09394	0.834181	1.47129	1.09167	1.62762	0.759494	1.47842	0.771138	0.960373	0.976371	1.32021	0.629871	0.960311	1.31785	1.40427	0.930093	0.71292	0.719484	1.17154	0.810269	1.02499	0.757122	0.568485	0.454319	1.27881	0.953995	0.830009	1.28685	1.06794	0.921445	0.900154	1.45843	1.16525
RAX	1.02552	4.41111	0.978886	1.684	1.09005	1.23712	2.58588	1.10513	1.47225	1.02869	1.80538	0.883138	3.12761	1.55779	1.89645	0.290537	1.2493	2.23478	1.20497	0.712641	0.186457	0.203651	2.16931	1.47084	1.32731	0.225328	1.01957	1.31869	1.39938	1.11712	0.210183	0.43629	1.80001	2.01106	0.996479	2.56618	0.514969	3.18584	1.13374	2.69472	0.3118	1.58356	0.79179	1.46109	1.30152	1.41267	1.38605
RAX2	1.02552	4.41111	0.978886	1.684	1.09005	1.23712	2.58588	1.10513	1.47225	1.02869	1.80538	0.883138	3.12761	1.55779	1.89645	0.290537	1.2493	2.23478	1.20497	0.712641	0.186457	0.203651	2.16931	1.47084	1.32731	0.225328	1.01957	1.31869	1.39938	1.11712	0.210183	0.43629	1.80001	2.01106	0.996479	2.56618	0.514969	3.18584	1.13374	2.69472	0.3118	1.58356	0.79179	1.46109	1.30152	1.41267	1.38605
RBPJ	1.17521	0.689766	0.970212	0.981135	0.893532	1.1537	1.09568	0.959426	0.723458	0.587978	0.902689	0.990625	0.536381	0.844336	1.06484	0.923093	1.4606	0.976738	1.36403	0.846014	0.972093	0.788557	1.06509	0.711445	1.14065	0.671626	0.819205	0.912346	1.22106	0.991294	0.831802	0.991491	1.17245	0.839227	0.902359	0.821001	0.660979	0.573714	1.00265	0.876235	1.03958	0.887454	1.04396	0.901239	1.012	0.980613	1.01401
REL	0.25676	0.564576	0.858086	0.5452	0.791346	0.269163	0.349144	0.380671	0.637248	0.673846	0.656133	1.00673	0.495367	0.499654	0.432412	1.27648	0.459735	0.438511	0.30722	0.697261	2.7374	1.1582	0.619427	0.362508	0.463704	0.717309	0.632477	0.246511	0.579916	0.830902	1.22659	0.851565	0.549761	0.307729	0.58297	0.55467	0.812633	0.576411	0.508021	0.485116	1.30073	0.3239	0.909388	0.773087	0.738825	0.437937	0.518792
RELA	0.25676	0.564576	0.858086	0.5452	0.791346	0.269163	0.349144	0.380671	0.637248	0.673846	0.656133	1.00673	0.495367	0.499654	0.432412	1.27648	0.459735	0.438511	0.30722	0.697261	2.7374	1.1582	0.619427	0.362508	0.463704	0.717309	0.632477	0.246511	0.579916	0.830902	1.22659	0.851565	0.549761	0.307729	0.58297	0.55467	0.812633	0.576411	0.508021	0.485116	1.30073	0.3239	0.909388	0.773087	0.738825	0.437937	0.518792
RELB	0.25676	0.564576	0.858086	0.5452	0.791346	0.269163	0.349144	0.380671	0.637248	0.673846	0.656133	1.00673	0.495367	0.499654	0.432412	1.27648	0.459735	0.438511	0.30722	0.697261	2.7374	1.1582	0.619427	0.362508	0.463704	0.717309	0.632477	0.246511	0.579916	0.830902	1.22659	0.851565	0.549761	0.307729	0.58297	0.55467	0.812633	0.576411	0.508021	0.485116	1.30073	0.3239	0.909388	0.773087	0.738825	0.437937	0.518792
RFX1	0.767618	1.12002	1.04324	1.15066	1.01462	0.902586	0.899822	0.645254	0.891556	0.800414	1.12099	0.965234	1.2262	1.49936	0.668435	0.825613	1.42969	0.875422	1.01156	1.03604	0.528264	1.68049	1.11375	1.07895	0.896557	0.599096	1.01273	0.914165	1.06697	0.938235	0.826595	1.25317	1.09141	0.735665	0.857645	0.796559	0.605054	0.787756	1.10217	1.21099	0.847762	1.74918	1.0965	1.10547	0.901383	1.1417	0.904797
RFX2	0.697577	1.12137	1.03996	1.15066	1.01986	0.902586	0.899822	0.645254	0.815313	0.800414	1.12099	1.02365	1.21416	1.42365	0.668435	0.825613	1.33959	0.875422	1.01156	1.14604	0.60083	1.69289	1.11375	1.07895	0.896557	0.58879	1.01273	0.914165	1.06697	0.930019	0.826595	1.36696	1.09141	0.788149	0.834115	0.796559	0.612164	0.797058	1.10104	1.21099	0.847762	1.46692	1.0658	1.11173	0.948186	1.14486	0.904797
RFX3	0.697577	1.12137	1.03996	1.15066	1.01986	0.902586	0.899822	0.645254	0.815313	0.800414	1.12099	1.02365	1.21416	1.42365	0.668435	0.825613	1.33959	0.875422	1.01156	1.14604	0.60083	1.69289	1.11375	1.07895	0.896557	0.58879	1.01273	0.914165	1.06697	0.930019	0.826595	1.36696	1.09141	0.788149	0.834115	0.796559	0.612164	0.797058	1.10104	1.21099	0.847762	1.46692	1.0658	1.11173	0.948186	1.14486	0.904797
RFX4	0.689766	1.06497	1.0254	1.11546	0.984596	0.890634	0.854678	0.599314	0.893004	0.799675	1.10934	1.10165	1.22018	1.37423	0.637476	0.867495	1.36699	0.861519	0.999445	1.1216	0.721808	1.94195	1.06459	0.891706	0.878813	0.678906	0.969715	0.86437	1.05234	0.935261	0.832589	1.63942	1.07582	0.726857	0.84954	0.763445	0.61821	0.766541	1.11336	1.20335	0.946248	1.38431	1.09924	1.07559	1.03388	1.11949	0.888515
RFX5	0.552775	0.71501	1.16241	1.27922	1.00542	0.937314	0.759042	0.705377	0.908148	0.630749	1.17162	1.04945	1.30941	1.3064	0.946463	0.80212	1.70972	1.39896	1.13098	1.15609	0.760239	2.20469	1.07615	0.927941	1.42552	0.609966	0.937577	1.05695	1.20376	0.949106	0.805383	1.65459	1.17286	0.717598	0.959868	0.810553	0.614659	0.534068	1.45083	1.23188	0.813671	1.64157	1.22372	1.12702	1.01153	1.39499	1.11507
RFX6	0.672474	1.02904	1.0254	1.10326	0.984596	0.874796	0.821109	0.566202	0.893004	0.799675	1.10891	1.10719	1.22018	1.36205	0.637476	0.874375	1.36699	0.861519	0.990218	1.1216	0.713945	1.95256	1.04857	0.870496	0.878813	0.678906	0.977159	0.847682	1.05234	0.936987	0.844678	1.64766	1.06318	0.722821	0.835482	0.756445	0.61821	0.76169	1.11336	1.18443	0.946496	1.36542	1.09924	1.07559	1.03388	1.11949	0.888515
RFX7	0.552775	0.71501	1.16241	1.27922	1.00542	0.937314	0.759042	0.705377	0.908148	0.630749	1.17162	1.04945	1.30941	1.3064	0.946463	0.80212	1.70972	1.39896	1.13098	1.15609	0.760239	2.20469	1.07615	0.927941	1.42552	0.609966	0.937577	1.05695	1.20376	0.949106	0.805383	1.65459	1.17286	0.717598	0.959868	0.810553	0.614659	0.534068	1.45083	1.23188	0.813671	1.64157	1.22372	1.12702	1.01153	1.39499	1.11507
RORA	1.06083	0.553647	1.0558	1.29635	0.87009	1.31179	0.755774	0.889788	0.771012	0.595686	1.03387	0.92957	1.12162	0.926838	1.07398	0.741435	1.52369	1.29878	1.51742	0.673	1.45326	0.848499	0.998806	0.937	1.53355	0.586517	0.808272	1.32538	1.49432	0.877836	0.628673	0.740285	1.26106	0.876322	1.07221	0.772673	0.577327	0.388771	1.42944	1.11725	0.754213	1.51403	1.0604	0.94124	0.874743	1.50865	1.18514
RORB	1.06083	0.553647	1.0558	1.29635	0.87009	1.31179	0.755774	0.889788	0.771012	0.595686	1.03387	0.92957	1.12162	0.926838	1.07398	0.741435	1.52369	1.29878	1.51742	0.673	1.45326	0.848499	0.998806	0.937	1.53355	0.586517	0.808272	1.32538	1.49432	0.877836	0.628673	0.740285	1.26106	0.876322	1.07221	0.772673	0.577327	0.388771	1.42944	1.11725	0.754213	1.51403	1.0604	0.94124	0.874743	1.50865	1.18514
RORC	1.06083	0.553647	1.0558	1.29635	0.87009	1.31179	0.755774	0.889788	0.771012	0.595686	1.03387	0.92957	1.12162	0.926838	1.07398	0.741435	1.52369	1.29878	1.51742	0.673	1.45326	0.848499	0.998806	0.937	1.53355	0.586517	0.808272	1.32538	1.49432	0.877836	0.628673	0.740285	1.26106	0.876322	1.07221	0.772673	0.577327	0.388771	1.42944	1.11725	0.754213	1.51403	1.0604	0.94124	0.874743	1.50865	1.18514
RUNX1	0.832979	0.996069	0.95454	0.883858	0.891423	0.91226	0.704135	0.511806	0.505181	0.536568	0.848189	0.844667	0.920151	1.09059	0.668649	1.01625	0.934106	0.878262	0.979829	0.732862	1.40958	1.01414	0.783824	0.718437	1.03695	0.800204	0.746205	0.68091	0.834208	0.860985	1.0977	0.75746	0.790028	0.574874	0.740131	0.709866	0.684936	0.344795	0.926453	0.817974	0.986796	0.853513	1.04549	0.879039	0.677543	0.901415	0.973414
RUNX2	0.750357	0.715766	0.96049	0.937696	0.871427	0.816633	0.565016	0.452006	0.454895	0.49827	0.858177	0.835505	0.517067	0.96594	0.568205	0.997462	0.865483	0.71966	0.8891	0.770669	1.11849	1.01484	0.702468	0.608785	1.04475	0.904383	0.78835	0.624375	0.854187	0.860793	1.11949	0.856775	0.794975	0.48317	0.727766	0.598595	0.720108	0.405087	0.946553	0.653457	0.968831	0.988916	1.05953	0.850428	0.683107	0.880997	0.920956
RUNX3	0.791668	0.855918	0.957515	0.910777	0.881425	0.864447	0.634575	0.481906	0.480038	0.517419	0.853183	0.840086	0.718609	1.02826	0.618427	1.00685	0.899795	0.798961	0.934464	0.751766	1.26403	1.01449	0.743146	0.663611	1.04085	0.852293	0.767278	0.652643	0.844197	0.860889	1.1086	0.807118	0.792501	0.529022	0.733948	0.654231	0.702522	0.374941	0.936503	0.735716	0.977813	0.921215	1.05251	0.864733	0.680325	0.891206	0.947185
RXRA	0.878647	0.47688	0.962531	0.98424	0.850381	1.20321	0.724652	0.665649	0.629186	0.671012	0.908923	0.917323	0.646384	0.807708	0.9772	0.867798	1.12667	0.86019	1.44487	0.70628	1.53695	0.719635	0.803707	0.734619	1.12513	0.569418	0.92509	1.10545	1.29894	0.87543	0.689151	0.602562	1.02898	0.68575	0.788293	0.688449	0.549061	0.543996	1.08036	0.76491	0.884275	1.09218	1.03162	0.838862	0.841478	1.34611	1.04022
RXRB	0.878647	0.47688	0.962531	0.98424	0.850381	1.20321	0.724652	0.665649	0.629186	0.671012	0.908923	0.917323	0.646384	0.807708	0.9772	0.867798	1.12667	0.86019	1.44487	0.70628	1.53695	0.719635	0.803707	0.734619	1.12513	0.569418	0.92509	1.10545	1.29894	0.87543	0.689151	0.602562	1.02898	0.68575	0.788293	0.688449	0.549061	0.543996	1.08036	0.76491	0.884275	1.09218	1.03162	0.838862	0.841478	1.34611	1.04022
RXRG	0.878647	0.47688	0.962531	0.98424	0.850381	1.20321	0.724652	0.665649	0.629186	0.671012	0.908923	0.917323	0.646384	0.807708	0.9772	0.867798	1.12667	0.86019	1.44487	0.70628	1.53695	0.719635	0.803707	0.734619	1.12513	0.569418	0.92509	1.10545	1.29894	0.87543	0.689151	0.602562	1.02898	0.68575	0.788293	0.688449	0.549061	0.543996	1.08036	0.76491	0.884275	1.09218	1.03162	0.838862	0.841478	1.34611	1.04022
SCX	2.09886	0.258939	1.02351	1.13121	0.999097	1.30605	0.232088	0.24737	1.74704	0.89382	1.15253	1.17548	1.61039	0.870177	0.355575	1.14579	1.98215	2.11888	1.22782	1.46823	1.1289	1.43021	0.910627	0.399577	2.01417	1.15156	1.34617	0.413158	0.733641	1.2712	1.218	2.22221	0.855214	0.507961	0.942371	0.667219	0.609981	0.626954	1.47516	1.11329	1.23714	1.46977	1.04888	1.04784	1.44989	0.786574	1.43698
SHOX	0.967337	4.39198	0.985635	1.74466	1.10432	1.13711	2.56641	1.14257	1.59582	1.07334	1.86302	0.910339	3.45678	1.75631	1.88262	0.281158	1.30037	2.40637	1.10898	0.724393	0.17601	0.175197	2.2011	1.49192	1.42033	0.184798	1.05148	1.21002	1.35383	1.12101	0.208598	0.428269	1.79019	1.99898	0.980042	2.65952	0.510508	3.54632	1.1899	2.77877	0.303344	1.78004	0.787906	1.47565	1.4103	1.40923	1.4226
SHOX2	0.967337	4.39198	0.985635	1.74466	1.10432	1.13711	2.56641	1.14257	1.59582	1.07334	1.86302	0.910339	3.45678	1.75631	1.88262	0.281158	1.30037	2.40637	1.10898	0.724393	0.17601	0.175197	2.2011	1.49192	1.42033	0.184798	1.05148	1.21002	1.35383	1.12101	0.208598	0.428269	1.79019	1.99898	0.980042	2.65952	0.510508	3.54632	1.1899	2.77877	0.303344	1.78004	0.787906	1.47565	1.4103	1.40923	1.4226
SIX1	1.13988	0.51632	1.08849	1.17764	1.0658	1.58083	0.624321	0.767785	2.49351	0.745162	1.39595	0.965988	3.8231	0.864791	1.57794	0.57039	1.14308	2.44316	1.35894	0.53602	0.586811	0.55415	1.8175	1.02936	1.35832	0.524654	0.722275	1.36967	1.45556	1.17485	0.449328	0.640768	1.55394	1.84141	0.886378	1.90327	0.652498	0.788902	1.00228	2.17833	0.615986	0.940252	0.971104	1.18127	1.17701	1.42077	1.84621
SIX2	1.13988	0.51632	1.08849	1.17764	1.0658	1.58083	0.624321	0.767785	2.49351	0.745162	1.39595	0.965988	3.8231	0.864791	1.57794	0.57039	1.14308	2.44316	1.35894	0.53602	0.586811	0.55415	1.8175	1.02936	1.35832	0.524654	0.722275	1.36967	1.45556	1.17485	0.449328	0.640768	1.55394	1.84141	0.886378	1.90327	0.652498	0.788902	1.00228	2.17833	0.615986	0.940252	0.971104	1.18127	1.17701	1.42077	1.84621
SIX3	1.25091	0.526756	1.08571	1.21201	1.07629	1.68669	0.663355	0.79732	2.38025	0.730332	1.41372	0.916847	3.98178	0.930989	1.64361	0.532453	1.11546	2.55834	1.46996	0.520678	0.52125	0.450264	1.87601	1.0963	1.36466	0.508857	0.682366	1.43325	1.52303	1.16408	0.416953	0.536862	1.61769	1.94262	0.874826	2.09406	0.639792	0.767613	0.995475	2.25721	0.576943	0.983526	0.964457	1.18404	1.09877	1.46531	1.87472
SIX4	1.07719	0.519592	1.08206	1.16418	1.069	1.53749	0.625713	0.774395	2.40195	0.717946	1.39512	0.927332	3.7779	0.859936	1.6181	0.535442	1.12195	2.41893	1.25392	0.524825	0.59415	0.536289	1.78005	1.03967	1.3659	0.509209	0.683089	1.37546	1.45556	1.16354	0.440664	0.622128	1.5697	1.85595	0.905712	1.90838	0.628614	0.816178	0.9904	2.13784	0.598133	0.886602	0.968419	1.1783	1.11044	1.41156	1.84626
SIX5	1.07719	0.519592	1.08206	1.16418	1.069	1.53749	0.625713	0.774395	2.40195	0.717946	1.39512	0.927332	3.7779	0.859936	1.6181	0.535442	1.12195	2.41893	1.25392	0.524825	0.59415	0.536289	1.78005	1.03967	1.3659	0.509209	0.683089	1.37546	1.45556	1.16354	0.440664	0.622128	1.5697	1.85595	0.905712	1.90838	0.628614	0.816178	0.9904	2.13784	0.598133	0.886602	0.968419	1.1783	1.11044	1.41156	1.84626
SIX6	1.20258	0.519592	1.08206	1.21122	1.069	1.62417	0.625713	0.761174	2.40195	0.717946	1.41033	0.927332	4.09526	0.992331	1.63538	0.535442	1.12195	2.52638	1.46396	0.519603	0.527714	0.493463	1.86832	1.05053	1.36248	0.508506	0.683089	1.38698	1.47586	1.16462	0.424178	0.544929	1.61285	1.88721	0.867044	2.06362	0.628614	0.773601	0.976788	2.29561	0.579552	0.97315	0.968419	1.1783	1.11044	1.44978	1.84933
SMAD3	0.457263	0.689818	1.03055	0.810781	1.04542	0.823915	0.572154	0.707371	0.673301	0.652234	0.789049	1.16997	0.389193	0.663588	0.920096	1.19663	0.900189	0.705203	0.835603	1.23201	1.04289	1.60533	0.686497	0.800999	0.899539	0.951052	1.0297	0.992542	1.04768	0.981206	1.31977	1.22266	0.853937	0.663483	0.866832	0.69844	1.58622	0.466785	0.959083	0.570893	1.14509	0.643503	1.1303	0.948612	0.897816	1.15183	1.01123
SNAI1	1.60254	0.596977	1.24314	1.72378	1.12524	1.89038	1.07881	1.31873	0.821772	0.650795	1.25088	1.07637	1.06452	1.77801	1.61394	0.739322	2.51781	1.91038	2.03278	1.37784	0.394264	1.27112	1.33052	1.34458	2.21886	0.697961	0.999114	1.91038	1.9196	1.07654	0.691697	1.88105	1.74706	1.22734	1.4003	1.07871	0.514837	0.339656	1.95589	1.37642	0.773324	2.50813	1.17961	1.18187	1.28593	2.0357	1.618
SNAI2	2.35651	2.3405	1.11967	1.88787	1.12281	2.3303	2.20033	1.94747	0.745995	0.630829	1.39131	0.664578	3.01516	2.19872	2.03879	0.366186	1.49591	2.24315	2.33746	0.715042	0.459914	0.217669	1.97549	1.98968	1.99984	0.422516	0.591569	2.06596	1.84551	1.00604	0.340149	0.434988	1.98383	1.95894	1.49757	1.80288	0.411739	0.324068	1.63689	2.3219	0.407956	2.25388	0.926892	1.24739	0.694424	1.91001	1.6413
SNAI3	2.35651	2.3405	1.11967	1.88787	1.12281	2.3303	2.20033	1.94747	0.745995	0.630829	1.39131	0.664578	3.01516	2.19872	2.03879	0.366186	1.49591	2.24315	2.33746	0.715042	0.459914	0.217669	1.97549	1.98968	1.99984	0.422516	0.591569	2.06596	1.84551	1.00604	0.340149	0.434988	1.98383	1.95894	1.49757	1.80288	0.411739	0.324068	1.63689	2.3219	0.407956	2.25388	0.926892	1.24739	0.694424	1.91001	1.6413
SOHLH2	0.924185	0.107655	1.1132	0.835448	1.01348	0.871808	0.119261	0.188794	0.619422	0.698219	0.701316	1.23737	0.22761	0.463919	0.184799	1.47422	1.17078	0.618614	1.27695	1.19663	0.809023	3.94931	0.493321	0.23892	1.1526	1.74795	0.65235	0.233772	0.720883	0.869604	1.66625	1.79521	0.597342	0.182176	0.593415	0.302536	1.49072	0.203475	0.862551	0.378623	1.0407	0.718809	1.29064	0.958384	1.03087	0.636674	1.02338
SOX1	2.20007	2.40439	1.05776	1.95032	1.16619	2.04542	2.40306	2.04102	1.06889	0.894974	1.73179	0.715494	3.14686	2.91502	2.53425	0.267167	1.26392	2.71678	2.01072	0.79822	0.2161	0.162269	2.27924	1.95905	1.9203	0.291523	0.671252	1.96682	1.83366	1.11883	0.251862	0.621484	2.2082	2.01159	1.36747	2.6174	0.430934	1.26614	1.54999	2.50483	0.320422	2.6155	0.812841	1.356	0.876001	1.89833	1.66564
SOX10	2.06834	1.82189	1.11504	1.89756	1.11439	1.77301	1.97642	1.65106	1.28084	0.866422	1.77837	0.810572	3.07039	2.82856	2.23598	0.336951	1.48977	2.89706	1.71717	0.897295	0.307438	0.294325	2.11485	1.55128	2.06762	0.314142	0.926702	1.61573	1.61836	1.18452	0.329166	0.968435	2.02056	1.64432	1.3125	2.36368	0.430248	1.6482	1.73379	2.32446	0.400098	2.76559	0.903666	1.30857	1.09695	1.76335	1.64396
SOX11	1.80481	2.13706	1.03716	1.69641	1.11527	1.61729	1.77943	1.38354	0.910882	0.857828	1.63998	0.85719	2.11003	3.43848	1.79797	0.44532	1.69456	1.83338	1.73714	1.32184	0.241332	0.379031	1.875	1.4786	1.37756	0.274124	1.13116	1.35928	1.51307	1.1559	0.446451	1.45915	1.84941	1.2859	1.14981	1.98023	0.437624	1.86882	1.40905	1.86095	0.556993	2.62849	0.892427	1.25168	1.16344	1.49415	1.31398
SOX12	2.03962	2.43881	1.03083	1.71857	1.13419	1.81731	2.05512	1.54787	0.803392	0.873853	1.62839	0.791108	2.51345	3.35747	2.07727	0.401248	1.52744	2.10143	1.85149	1.10643	0.296214	0.284867	2.00207	1.6441	1.46338	0.291835	0.970803	1.51127	1.56125	1.13754	0.404208	1.04688	1.94376	1.48809	1.15557	2.24586	0.44378	1.55557	1.40925	2.04321	0.488051	2.53464	0.87086	1.2623	1.0068	1.59537	1.41816
SOX13	2.06021	1.93469	1.07895	1.85287	1.11886	1.95968	2.06161	1.78374	0.887562	0.790143	1.59799	0.744399	2.71591	3.03982	2.19879	0.337358	1.3969	2.4139	1.93685	0.868631	0.317311	0.229923	2.0744	1.74417	1.83268	0.301536	0.764249	1.829	1.75162	1.08635	0.334816	0.823836	2.05357	1.68711	1.31981	2.1405	0.430071	1.2602	1.62319	2.20103	0.398569	2.78323	0.895163	1.25195	0.916851	1.84906	1.55486
SOX14	2.12533	2.19694	1.04694	1.92492	1.14873	1.98366	2.26933	2.03045	1.10797	0.917312	1.73431	0.720218	3.05519	3.05979	2.43124	0.27673	1.36893	2.54072	1.94298	0.817358	0.252769	0.215703	2.14424	1.95453	1.75778	0.281347	0.709545	1.90563	1.7793	1.10452	0.267807	0.731056	2.09502	1.95422	1.31749	2.50544	0.430809	1.37494	1.48668	2.48837	0.324691	2.63066	0.845527	1.35562	0.911675	1.84899	1.63806
SOX15	1.90436	1.94068	0.978608	1.66115	1.07464	1.49937	1.84539	1.29562	0.996719	0.94721	1.74742	0.789361	2.44764	3.22172	2.01691	0.365118	1.15675	2.32069	1.38231	0.905482	0.297858	0.246176	2.10772	1.15747	1.37367	0.251172	0.926856	1.13187	1.52235	1.13923	0.336571	1.01425	1.99178	1.40022	0.955775	2.51873	0.426686	2.14183	1.27084	2.05422	0.451099	2.35391	0.838008	1.23519	1.08821	1.40769	1.35557
SOX17	2.39776	1.96226	0.985797	1.69935	1.1165	1.95325	1.99247	1.45475	0.962387	0.959528	1.7254	0.773679	3.00165	3.19717	2.31897	0.325411	1.07744	2.80617	1.83073	0.837093	0.246771	0.174763	2.22445	1.36458	1.66318	0.28562	0.847449	1.39825	1.65861	1.1483	0.311155	0.722774	2.10573	1.60723	1.02597	2.73018	0.415728	1.77354	1.4037	2.27729	0.399264	2.36512	0.828243	1.2411	1.01277	1.62157	1.64261
SOX18	2.03142	1.76375	0.974164	1.59108	1.06245	1.63515	1.63823	1.12726	1.00224	0.896564	1.68101	0.783121	2.55237	3.01315	1.92999	0.377086	1.24935	2.42945	1.58088	0.92242	0.422012	0.2669	2.02244	1.11398	1.42086	0.247587	0.833264	1.12957	1.5212	1.0944	0.372483	1.01871	1.90738	1.3164	0.916499	2.45051	0.434626	1.89074	1.28998	2.0295	0.464111	2.2708	0.879352	1.20197	1.06092	1.42324	1.43663
SOX2	2.20007	2.40439	1.05776	1.95032	1.16619	2.04542	2.40306	2.04102	1.06889	0.894974	1.73179	0.715494	3.14686	2.91502	2.53425	0.267167	1.26392	2.71678	2.01072	0.79822	0.2161	0.162269	2.27924	1.95905	1.9203	0.291523	0.671252	1.96682	1.83366	1.11883	0.251862	0.621484	2.2082	2.01159	1.36747	2.6174	0.430934	1.26614	1.54999	2.50483	0.320422	2.6155	0.812841	1.356	0.876001	1.89833	1.66564
SOX21	2.27481	2.93388	1.04694	1.92492	1.18365	2.10717	2.67281	2.03045	0.827766	0.917312	1.73431	0.697006	3.05519	3.08097	2.63726	0.257604	1.15891	2.54072	2.07845	0.779083	0.128833	0.108836	2.41425	1.96356	1.75778	0.254819	0.632959	1.90563	1.88801	1.09642	0.235917	0.511911	2.32137	2.06896	1.31749	2.72936	0.430809	1.37494	1.48668	2.52129	0.316154	2.63066	0.780155	1.35637	0.840326	1.84899	1.63806
SOX3	2.17415	2.06103	1.19291	2.05424	1.13219	1.94052	2.20235	2.03368	1.15027	0.75113	1.7093	0.718336	3.32076	2.64348	2.36288	0.283105	1.65987	2.94445	1.87305	0.79414	0.290368	0.231246	2.11468	1.84602	2.34126	0.313736	0.756617	1.96379	1.71649	1.1174	0.269302	0.670334	2.04233	1.88602	1.58864	2.21863	0.422639	1.01738	1.93803	2.47417	0.32764	2.84279	0.974045	1.34118	0.918549	1.93429	1.67413
SOX30	1.91968	2.02031	1.03211	1.74421	1.09658	1.62226	1.77455	1.25411	1.39985	0.954621	1.83488	0.897743	2.96011	3.09153	2.07031	0.327942	1.52915	2.55114	1.60748	0.97517	0.234012	0.344328	2.11097	1.31108	1.53651	0.268121	1.02906	1.37455	1.53428	1.19922	0.333027	1.39643	1.97284	1.4536	1.04651	2.47252	0.435197	2.24321	1.47891	2.23613	0.438489	2.63868	0.859717	1.30824	1.27607	1.60236	1.47448
SOX4	1.80481	2.13706	1.03716	1.69641	1.11527	1.61729	1.77943	1.38354	0.910882	0.857828	1.63998	0.85719	2.11003	3.43848	1.79797	0.44532	1.69456	1.83338	1.73714	1.32184	0.241332	0.379031	1.875	1.4786	1.37756	0.274124	1.13116	1.35928	1.51307	1.1559	0.446451	1.45915	1.84941	1.2859	1.14981	1.98023	0.437624	1.86882	1.40905	1.86095	0.556993	2.62849	0.892427	1.25168	1.16344	1.49415	1.31398
SOX5	2.06021	1.93469	1.07895	1.85287	1.11886	1.95968	2.06161	1.78374	0.887562	0.790143	1.59799	0.744399	2.71591	3.03982	2.19879	0.337358	1.3969	2.4139	1.93685	0.868631	0.317311	0.229923	2.0744	1.74417	1.83268	0.301536	0.764249	1.829	1.75162	1.08635	0.334816	0.823836	2.05357	1.68711	1.31981	2.1405	0.430071	1.2602	1.62319	2.20103	0.398569	2.78323	0.895163	1.25195	0.916851	1.84906	1.55486
SOX6	2.06021	1.93469	1.07895	1.85287	1.11886	1.95968	2.06161	1.78374	0.887562	0.790143	1.59799	0.744399	2.71591	3.03982	2.19879	0.337358	1.3969	2.4139	1.93685	0.868631	0.317311	0.229923	2.0744	1.74417	1.83268	0.301536	0.764249	1.829	1.75162	1.08635	0.334816	0.823836	2.05357	1.68711	1.31981	2.1405	0.430071	1.2602	1.62319	2.20103	0.398569	2.78323	0.895163	1.25195	0.916851	1.84906	1.55486
SOX7	2.12901	2.27679	1.04504	1.7866	1.14076	1.80547	2.08284	1.57106	1.15171	0.925895	1.75784	0.799875	3.35861	3.04623	2.3089	0.347531	1.32232	2.80426	1.68844	0.891424	0.327275	0.228354	2.20515	1.53017	1.75633	0.280808	0.837205	1.50615	1.59718	1.16721	0.335082	0.876747	2.03911	1.72143	1.15659	2.61809	0.447261	1.62792	1.51184	2.39884	0.419571	2.60415	0.847018	1.31446	1.03681	1.66921	1.60485
SOX8	2.06834	1.82189	1.11504	1.89756	1.11439	1.77301	1.97642	1.65106	1.28084	0.866422	1.77837	0.810572	3.07039	2.82856	2.23598	0.336951	1.48977	2.89706	1.71717	0.897295	0.307438	0.294325	2.11485	1.55128	2.06762	0.314142	0.926702	1.61573	1.61836	1.18452	0.329166	0.968435	2.02056	1.64432	1.3125	2.36368	0.430248	1.6482	1.73379	2.32446	0.400098	2.76559	0.903666	1.30857	1.09695	1.76335	1.64396
SOX9	2.06834	1.82189	1.11504	1.89756	1.11439	1.77301	1.97642	1.65106	1.28084	0.866422	1.77837	0.810572	3.07039	2.82856	2.23598	0.336951	1.48977	2.89706	1.71717	0.897295	0.307438	0.294325	2.11485	1.55128	2.06762	0.314142	0.926702	1.61573	1.61836	1.18452	0.329166	0.968435	2.02056	1.64432	1.3125	2.36368	0.430248	1.6482	1.73379	2.32446	0.400098	2.76559	0.903666	1.30857	1.09695	1.76335	1.64396
SP1	0.665131	1.08871	1.02857	1.296	0.935567	0.849501	1.24848	1.19231	0.581933	0.526267	1.03507	0.733971	1.22469	1.10011	1.11629	0.693572	0.721554	1.25806	1.00661	0.554303	0.985968	0.924126	1.23172	1.28399	1.3446	0.664791	0.538845	1.18159	1.19685	0.867116	0.855248	0.484796	1.23694	0.931359	1.1779	0.910845	0.91599	0.343021	1.2256	1.37698	0.540295	1.47367	1.04341	1.04688	0.569587	1.31721	1.13636
SP100	0.110002	2.05395	1.1818	1.17672	1.22281	0.786279	1.5176	1.1679	0.40429	0.563806	0.987364	1.00226	1.35691	0.655582	1.38892	1.03113	0.496628	1.20428	0.811681	0.890774	0.55477	2.61655	1.32394	1.45992	1.15389	0.84014	0.368332	1.27605	1.17572	0.89541	1.36582	0.791189	1.29979	1.34364	0.964416	1.35063	2.94748	0.290288	0.971852	1.40392	0.412166	1.23282	1.19429	1.20301	0.548773	1.30456	1.25747
SP2	0.937596	1.13598	0.92273	0.911956	0.894361	1.15953	1.08646	0.966268	0.475072	0.466848	0.786336	0.718068	0.914312	0.890923	1.08146	0.824689	0.644318	0.883195	1.21203	0.538897	1.791	0.689469	0.995467	1.11735	0.933677	0.585705	0.436295	1.15715	1.10011	0.777518	0.792583	0.381689	1.02102	1.05856	0.906588	0.986867	0.806929	0.34101	0.873272	0.957156	0.74049	0.926648	1.01113	0.882102	0.530763	1.0716	0.961
SP3	0.665131	1.08871	1.02857	1.296	0.935567	0.849501	1.24848	1.19231	0.581933	0.526267	1.03507	0.733971	1.22469	1.10011	1.11629	0.693572	0.721554	1.25806	1.00661	0.554303	0.985968	0.924126	1.23172	1.28399	1.3446	0.664791	0.538845	1.18159	1.19685	0.867116	0.855248	0.484796	1.23694	0.931359	1.1779	0.910845	0.91599	0.343021	1.2256	1.37698	0.540295	1.47367	1.04341	1.04688	0.569587	1.31721	1.13636
SP4	0.665131	1.08871	1.02857	1.296	0.935567	0.849501	1.24848	1.19231	0.581933	0.526267	1.03507	0.733971	1.22469	1.10011	1.11629	0.693572	0.721554	1.25806	1.00661	0.554303	0.985968	0.924126	1.23172	1.28399	1.3446	0.664791	0.538845	1.18159	1.19685	0.867116	0.855248	0.484796	1.23694	0.931359	1.1779	0.910845	0.91599	0.343021	1.2256	1.37698	0.540295	1.47367	1.04341	1.04688	0.569587	1.31721	1.13636
SP5	0.665131	1.08871	1.02857	1.296	0.935567	0.849501	1.24848	1.19231	0.581933	0.526267	1.03507	0.733971	1.22469	1.10011	1.11629	0.693572	0.721554	1.25806	1.00661	0.554303	0.985968	0.924126	1.23172	1.28399	1.3446	0.664791	0.538845	1.18159	1.19685	0.867116	0.855248	0.484796	1.23694	0.931359	1.1779	0.910845	0.91599	0.343021	1.2256	1.37698	0.540295	1.47367	1.04341	1.04688	0.569587	1.31721	1.13636
SP6	0.937596	1.13598	0.92273	0.911956	0.894361	1.15953	1.08646	0.966268	0.475072	0.466848	0.786336	0.718068	0.914312	0.890923	1.08146	0.824689	0.644318	0.883195	1.21203	0.538897	1.791	0.689469	0.995467	1.11735	0.933677	0.585705	0.436295	1.15715	1.10011	0.777518	0.792583	0.381689	1.02102	1.05856	0.906588	0.986867	0.806929	0.34101	0.873272	0.957156	0.74049	0.926648	1.01113	0.882102	0.530763	1.0716	0.961
SP7	0.937596	1.13598	0.92273	0.911956	0.894361	1.15953	1.08646	0.966268	0.475072	0.466848	0.786336	0.718068	0.914312	0.890923	1.08146	0.824689	0.644318	0.883195	1.21203	0.538897	1.791	0.689469	0.995467	1.11735	0.933677	0.585705	0.436295	1.15715	1.10011	0.777518	0.792583	0.381689	1.02102	1.05856	0.906588	0.986867	0.806929	0.34101	0.873272	0.957156	0.74049	0.926648	1.01113	0.882102	0.530763	1.0716	0.961
SP8	0.665131	1.08871	1.02857	1.296	0.935567	0.849501	1.24848	1.19231	0.581933	0.526267	1.03507	0.733971	1.22469	1.10011	1.11629	0.693572	0.721554	1.25806	1.00661	0.554303	0.985968	0.924126	1.23172	1.28399	1.3446	0.664791	0.538845	1.18159	1.19685	0.867116	0.855248	0.484796	1.23694	0.931359	1.1779	0.910845	0.91599	0.343021	1.2256	1.37698	0.540295	1.47367	1.04341	1.04688	0.569587	1.31721	1.13636
SP9	0.665131	1.08871	1.02857	1.296	0.935567	0.849501	1.24848	1.19231	0.581933	0.526267	1.03507	0.733971	1.22469	1.10011	1.11629	0.693572	0.721554	1.25806	1.00661	0.554303	0.985968	0.924126	1.23172	1.28399	1.3446	0.664791	0.538845	1.18159	1.19685	0.867116	0.855248	0.484796	1.23694	0.931359	1.1779	0.910845	0.91599	0.343021	1.2256	1.37698	0.540295	1.47367	1.04341	1.04688	0.569587	1.31721	1.13636
SPDEF	0.561322	1.06993	0.938504	0.887525	0.933977	0.909586	1.07604	0.899311	0.595872	0.496689	0.870302	0.809487	1.12057	0.77413	1.28924	0.879075	0.595579	1.24547	0.953418	0.587327	1.60233	0.615856	1.14312	0.961457	1.01536	0.701666	0.583392	1.11436	1.19023	0.931648	1.05304	0.422073	1.18528	1.01555	0.793966	1.09915	0.818091	0.374869	0.868055	1.10849	0.754943	0.692016	0.955257	0.8848	0.606773	1.16913	1.08416
SPI1	0.824772	1.85465	0.973064	1.33467	1.00515	1.18413	2.25923	1.78926	0.524083	0.677865	1.22631	0.723887	1.13093	1.3077	1.98141	0.540461	0.57351	1.21437	1.25014	0.739155	0.683331	0.24436	1.68093	1.70361	1.08292	0.464567	0.8241	1.6221	1.59234	1.01388	0.48812	0.372593	1.78625	1.51762	1.18342	1.55277	0.472509	0.767903	1.0784	1.48367	0.608933	1.17079	0.853153	1.06862	0.591035	1.49157	1.04841
SPIB	0.824772	1.85465	0.973064	1.33467	1.00515	1.18413	2.25923	1.78926	0.524083	0.677865	1.22631	0.723887	1.13093	1.3077	1.98141	0.540461	0.57351	1.21437	1.25014	0.739155	0.683331	0.24436	1.68093	1.70361	1.08292	0.464567	0.8241	1.6221	1.59234	1.01388	0.48812	0.372593	1.78625	1.51762	1.18342	1.55277	0.472509	0.767903	1.0784	1.48367	0.608933	1.17079	0.853153	1.06862	0.591035	1.49157	1.04841
SPIC	0.824772	1.85465	0.973064	1.33467	1.00515	1.18413	2.25923	1.78926	0.524083	0.677865	1.22631	0.723887	1.13093	1.3077	1.98141	0.540461	0.57351	1.21437	1.25014	0.739155	0.683331	0.24436	1.68093	1.70361	1.08292	0.464567	0.8241	1.6221	1.59234	1.01388	0.48812	0.372593	1.78625	1.51762	1.18342	1.55277	0.472509	0.767903	1.0784	1.48367	0.608933	1.17079	0.853153	1.06862	0.591035	1.49157	1.04841
SREBF1	1.34209	0.391197	1.24969	1.63532	0.978512	1.39533	0.785634	1.17538	1.32347	0.613154	1.34897	1.0062	1.60081	0.839661	1.35303	0.671719	1.39693	2.29607	1.56092	0.807265	0.756771	1.96542	1.28717	1.0748	2.33167	0.678662	0.857379	1.49728	1.46736	1.02614	0.661446	1.34995	1.50166	1.09143	1.39519	1.04039	0.882051	0.460171	1.87755	1.49452	0.602068	1.81888	1.17428	1.1267	1.06917	1.58983	1.48829
SREBF2	1.34209	0.391197	1.24969	1.63532	0.978512	1.39533	0.785634	1.17538	1.32347	0.613154	1.34897	1.0062	1.60081	0.839661	1.35303	0.671719	1.39693	2.29607	1.56092	0.807265	0.756771	1.96542	1.28717	1.0748	2.33167	0.678662	0.857379	1.49728	1.46736	1.02614	0.661446	1.34995	1.50166	1.09143	1.39519	1.04039	0.882051	0.460171	1.87755	1.49452	0.602068	1.81888	1.17428	1.1267	1.06917	1.58983	1.48829
SRF	1.25096	3.56884	1.02992	1.62392	1.13376	1.40287	2.25825	1.50311	1.03388	0.823257	1.45264	0.790573	4.04106	1.81514	1.87899	0.485673	0.97988	2.29028	1.26802	0.719599	0.674248	0.20259	2.14127	1.83815	1.52796	0.371903	0.568838	1.53297	1.46334	1.02566	0.402621	0.300988	1.8143	2.0117	1.22305	2.15177	0.495619	0.906401	1.19482	2.65535	0.562177	1.70439	0.868061	1.36689	0.764844	1.47109	1.46569
SRY	2.41291	1.93494	1.02617	1.78192	1.11313	1.98773	1.77606	1.2526	1.29199	0.890082	1.80264	0.827561	3.23321	3.24837	2.04093	0.303312	1.57217	2.77385	1.99455	0.951495	0.230928	0.288167	2.19939	1.33252	1.7497	0.259683	0.916385	1.38975	1.65108	1.18476	0.321864	1.16558	2.06638	1.48247	1.04877	2.46571	0.432057	1.85265	1.52135	2.37012	0.398935	2.65826	0.859208	1.28813	1.16334	1.64313	1.66068
ST18	1.55625	1.78996	1.14797	1.82149	1.18391	1.96066	2.1976	2.3774	0.721787	0.763177	1.45053	0.75419	1.56588	1.72143	2.18706	0.458419	0.816839	1.62874	2.04733	1.10188	0.183404	0.305471	1.70418	2.64412	1.83633	0.38992	0.799046	2.70759	1.87745	0.992865	0.333596	0.672712	1.91595	2.00652	1.98324	1.56879	0.356301	0.851453	1.76018	1.78599	0.474661	2.21808	0.835378	1.26255	0.688211	2.06251	1.4427
STAT3	0.65815	1.64263	0.941604	0.952659	0.953973	0.875484	1.61378	1.19352	0.687403	0.617005	0.975395	0.853634	1.02328	0.876353	1.3676	0.822102	0.584831	0.832366	0.841575	0.664935	1.22684	0.875594	1.19667	1.11517	0.866307	0.56749	0.743269	1.0475	1.0741	0.957949	0.85082	0.630669	1.13742	1.14393	0.908585	1.20854	0.876855	0.983753	0.810229	1.06112	0.747521	0.601926	0.939086	0.984441	0.748433	1.02947	0.968486
TAL1	1.854	0.499177	1.21995	1.66909	0.998735	1.32926	0.656938	0.881497	1.56392	0.572188	1.40312	1.02641	1.89393	1.0429	0.931701	0.806726	2.15571	2.56277	1.39777	1.26069	0.828526	1.40927	1.19951	0.826842	2.67597	0.850182	1.16338	1.03624	1.07704	1.19533	0.856411	1.92431	1.24684	0.843786	1.37722	0.882133	0.497089	0.571104	1.98051	1.50742	0.866369	2.11026	1.18461	1.18055	1.2937	1.27614	1.55599
TAL2	1.854	0.499177	1.21995	1.66909	0.998735	1.32926	0.656938	0.881497	1.56392	0.572188	1.40312	1.02641	1.89393	1.0429	0.931701	0.806726	2.15571	2.56277	1.39777	1.26069	0.828526	1.40927	1.19951	0.826842	2.67597	0.850182	1.16338	1.03624	1.07704	1.19533	0.856411	1.92431	1.24684	0.843786	1.37722	0.882133	0.497089	0.571104	1.98051	1.50742	0.866369	2.11026	1.18461	1.18055	1.2937	1.27614	1.55599
TBP	1.99553	4.3272	1.07596	1.99333	1.3033	2.1136	2.9117	2.05875	1.0953	0.810866	1.67139	0.739264	5.2683	2.333	2.53363	0.270134	1.02584	2.831	1.80118	0.689337	0.0872774	0.0350637	2.75684	2.40904	1.8013	0.249137	0.367684	2.13236	1.91026	1.10139	0.194162	0.236318	2.36031	2.8252	1.48612	2.89918	0.502709	0.750137	1.33141	3.40086	0.29474	2.05539	0.73263	1.55993	0.719729	1.85055	1.87284
TBPL2	1.99553	4.3272	1.07596	1.99333	1.3033	2.1136	2.9117	2.05875	1.0953	0.810866	1.67139	0.739264	5.2683	2.333	2.53363	0.270134	1.02584	2.831	1.80118	0.689337	0.0872774	0.0350637	2.75684	2.40904	1.8013	0.249137	0.367684	2.13236	1.91026	1.10139	0.194162	0.236318	2.36031	2.8252	1.48612	2.89918	0.502709	0.750137	1.33141	3.40086	0.29474	2.05539	0.73263	1.55993	0.719729	1.85055	1.87284
TBR1	1.25326	1.01372	1.21822	1.51602	1.08249	1.38706	1.17871	1.1344	0.722041	0.598152	1.233	0.979339	1.07489	1.24291	1.21739	0.838633	2.15133	1.18027	1.77868	1.49293	0.587393	1.26068	1.17535	1.08594	1.62859	0.666247	1.04785	1.21259	1.34119	1.0328	0.811284	1.7838	1.31357	1.01512	1.1866	0.979899	0.701449	0.694378	1.4493	1.18354	0.800082	1.61196	1.19505	1.15954	1.16283	1.3703	1.24313
TBX1	1.5417	1.7108	1.2029	1.58265	1.15352	1.74677	1.73508	1.50462	0.654827	0.641795	1.30346	0.890253	1.06828	1.50385	1.56964	0.735902	1.99993	1.09845	2.10986	1.46814	0.547206	0.844508	1.32428	1.54078	1.62033	0.497381	1.0418	1.56473	1.48389	1.07232	0.683132	1.50512	1.46814	1.43141	1.33777	1.29922	0.570199	0.800096	1.44468	1.28217	0.732926	1.61957	1.10256	1.22019	1.09924	1.53413	1.37356
TBX18	1.5417	1.7108	1.2029	1.58265	1.15352	1.74677	1.73508	1.50462	0.654827	0.641795	1.30346	0.890253	1.06828	1.50385	1.56964	0.735902	1.99993	1.09845	2.10986	1.46814	0.547206	0.844508	1.32428	1.54078	1.62033	0.497381	1.0418	1.56473	1.48389	1.07232	0.683132	1.50512	1.46814	1.43141	1.33777	1.29922	0.570199	0.800096	1.44468	1.28217	0.732926	1.61957	1.10256	1.22019	1.09924	1.53413	1.37356
TBX2	1.36745	0.799418	1.17501	1.30207	1.08826	1.5105	0.884266	0.834447	0.661185	0.567332	1.11857	1.04052	0.762895	1.13898	0.945546	0.947897	2.07013	0.825057	1.9438	1.65162	0.810207	1.4466	0.940417	0.914004	1.40723	0.615075	1.02549	1.03011	1.25691	0.991328	0.924188	2.03259	1.10759	0.84602	1.0382	0.810897	0.622587	0.57495	1.27554	0.880791	0.958051	1.2582	1.18126	1.10246	1.20691	1.23475	1.24332
TBX20	1.5417	1.7108	1.2029	1.58265	1.15352	1.74677	1.73508	1.50462	0.654827	0.641795	1.30346	0.890253	1.06828	1.50385	1.56964	0.735902	1.99993	1.09845	2.10986	1.46814	0.547206	0.844508	1.32428	1.54078	1.62033	0.497381	1.0418	1.56473	1.48389	1.07232	0.683132	1.50512	1.46814	1.43141	1.33777	1.29922	0.570199	0.800096	1.44468	1.28217	0.732926	1.61957	1.10256	1.22019	1.09924	1.53413	1.37356
TBX21	1.25326	1.01372	1.21822	1.51602	1.08249	1.38706	1.17871	1.1344	0.722041	0.598152	1.233	0.979339	1.07489	1.24291	1.21739	0.838633	2.15133	1.18027	1.77868	1.49293	0.587393	1.26068	1.17535	1.08594	1.62859	0.666247	1.04785	1.21259	1.34119	1.0328	0.811284	1.7838	1.31357	1.01512	1.1866	0.979899	0.701449	0.694378	1.4493	1.18354	0.800082	1.61196	1.19505	1.15954	1.16283	1.3703	1.24313
TBX3	1.32738	0.799418	1.17501	1.30207	1.08826	1.5105	0.884266	0.834447	0.691067	0.567332	1.11857	1.04052	0.762895	1.13898	0.945546	0.947897	2.07017	0.825057	1.9438	1.65162	0.810207	1.4466	0.940417	0.914004	1.40723	0.615075	1.02549	1.03011	1.25691	0.990796	0.924188	2.03259	1.10759	0.84602	1.0382	0.810897	0.622587	0.57495	1.27554	0.880791	0.958051	1.2582	1.20456	1.10246	1.20691	1.23475	1.24332
TBX4	1.44749	0.81831	1.19109	1.47444	1.09367	1.59653	1.00486	1.01509	0.657718	0.561811	1.19924	0.989816	0.898307	1.24428	1.09221	0.869538	2.08397	0.988985	2.05653	1.5826	0.825409	1.31075	1.08087	1.0848	1.58173	0.572831	1.00994	1.2125	1.37922	1.0117	0.843323	1.8756	1.26822	0.960986	1.16954	0.903651	0.565336	0.618714	1.39831	1.06182	0.877806	1.51278	1.16149	1.13926	1.18849	1.36044	1.28854
TBX5	1.44669	0.88979	1.17847	1.42953	1.09375	1.59263	0.901554	0.854403	0.654252	0.560997	1.19608	1.02772	0.886167	1.22173	0.981828	0.907172	2.1563	0.899938	2.01647	1.66855	0.850167	1.39529	1.06749	0.993361	1.49921	0.575547	1.04025	1.08513	1.35963	1.00714	0.88071	2.02047	1.24569	0.851901	1.0774	0.864	0.577103	0.613235	1.3312	1.03264	0.918369	1.42709	1.16355	1.13798	1.20931	1.29799	1.28235
TCF12	2.17674	0.960183	1.014	1.12072	0.981614	1.63129	0.616527	0.466252	0.867473	0.800515	0.967459	1.03503	0.723842	1.0039	0.484643	1.14212	2.02573	1.04861	1.66742	1.12184	1.46012	1.28112	0.8131	0.553717	1.41413	1.14571	1.28723	0.479693	0.853948	1.13504	1.19722	1.5305	0.84596	0.552207	0.880877	0.717733	0.500816	0.411719	1.18775	0.797156	1.22276	1.1625	1.0322	0.939394	1.17103	0.706322	1.12979
TCF15	2.09886	0.258939	1.02351	1.13121	0.999097	1.30605	0.232088	0.24737	1.74704	0.89382	1.15253	1.17548	1.61039	0.870177	0.355575	1.14579	1.98215	2.11888	1.22782	1.46823	1.1289	1.43021	0.910627	0.399577	2.01417	1.15156	1.34617	0.413158	0.733641	1.2712	1.218	2.22221	0.855214	0.507961	0.942371	0.667219	0.609981	0.626954	1.47516	1.11329	1.23714	1.46977	1.04888	1.04784	1.44989	0.786574	1.43698
TCF21	1.82124	0.309288	0.972032	1.03497	1.00819	1.22948	0.277254	0.283114	1.65177	1.1912	1.02508	1.06512	1.72588	0.769	0.348518	1.14722	1.72707	1.80405	0.922204	1.32407	1.11459	0.982655	0.899316	0.478039	1.65427	1.15856	1.29738	0.45924	0.709348	1.21768	1.20226	1.67137	0.779799	0.617539	0.887763	0.687656	0.616653	0.55444	1.25514	1.10383	1.2231	1.27123	1.04113	0.997816	1.2678	0.764308	1.33915
TCF23	1.82124	0.309288	0.972032	1.03497	1.00819	1.22948	0.277254	0.283114	1.65177	1.1912	1.02508	1.06512	1.72588	0.769	0.348518	1.14722	1.72707	1.80405	0.922204	1.32407	1.11459	0.982655	0.899316	0.478039	1.65427	1.15856	1.29738	0.45924	0.709348	1.21768	1.20226	1.67137	0.779799	0.617539	0.887763	0.687656	0.616653	0.55444	1.25514	1.10383	1.2231	1.27123	1.04113	0.997816	1.2678	0.764308	1.33915
TCF3	2.17674	0.960183	1.014	1.12072	0.981614	1.63129	0.616527	0.466252	0.867473	0.800515	0.967459	1.03503	0.723842	1.0039	0.484643	1.14212	2.02573	1.04861	1.66742	1.12184	1.46012	1.28112	0.8131	0.553717	1.41413	1.14571	1.28723	0.479693	0.853948	1.13504	1.19722	1.5305	0.84596	0.552207	0.880877	0.717733	0.500816	0.411719	1.18775	0.797156	1.22276	1.1625	1.0322	0.939394	1.17103	0.706322	1.12979
TCF4	2.17674	0.960183	1.014	1.12072	0.981614	1.63129	0.616527	0.466252	0.867473	0.800515	0.967459	1.03503	0.723842	1.0039	0.484643	1.14212	2.02573	1.04861	1.66742	1.12184	1.46012	1.28112	0.8131	0.553717	1.41413	1.14571	1.28723	0.479693	0.853948	1.13504	1.19722	1.5305	0.84596	0.552207	0.880877	0.717733	0.500816	0.411719	1.18775	0.797156	1.22276	1.1625	1.0322	0.939394	1.17103	0.706322	1.12979
TCF7	1.781	2.03738	1.02754	1.59551	1.05899	1.52169	2.12727	2.03956	0.640481	0.79385	1.42813	0.761273	1.12759	2.4656	2.22808	0.497873	0.964471	1.73018	1.49641	0.834495	0.28714	0.131461	1.76559	1.94517	1.34964	0.459363	1.00541	1.83972	1.52736	1.09109	0.39846	0.429196	1.922	1.68053	1.44797	1.94407	0.426976	1.05099	1.35497	1.61686	0.560856	2.21669	0.808303	1.13407	0.746385	1.47331	1.11698
TCF7L1	1.71168	1.99261	1.02107	1.53067	1.05012	1.4698	2.05029	1.93269	0.640481	0.79385	1.36886	0.761273	1.12759	2.40028	2.13616	0.543294	0.964471	1.68249	1.43637	0.834495	0.454033	0.165109	1.71281	1.8679	1.29655	0.514914	1.00541	1.73856	1.46203	1.09109	0.483648	0.429196	1.84132	1.60636	1.36955	1.89953	0.565581	1.05099	1.29645	1.57875	0.560926	2.14142	0.826465	1.11313	0.746385	1.42528	1.10027
TCF7L2	1.781	2.03738	1.02754	1.59551	1.05899	1.52169	2.12727	2.03956	0.640481	0.79385	1.42813	0.761273	1.12759	2.4656	2.22808	0.497873	0.964471	1.73018	1.49641	0.834495	0.28714	0.131461	1.76559	1.94517	1.34964	0.459363	1.00541	1.83972	1.52736	1.09109	0.39846	0.429196	1.922	1.68053	1.44797	1.94407	0.426976	1.05099	1.35497	1.61686	0.560856	2.21669	0.808303	1.13407	0.746385	1.47331	1.11698
TCFL5	0.238336	0.0949906	1.16012	0.87713	0.960676	0.299378	0.254785	0.565179	0.768465	0.834949	0.692364	1.15652	0.438924	0.461517	0.42091	1.29572	1.2001	0.919275	0.402198	0.990172	0.797289	3.11642	0.500593	0.392842	1.27284	1.66175	0.480837	0.536687	0.615073	0.812238	1.50994	1.6569	0.567287	0.364928	0.886651	0.32605	2.36154	0.105676	1.05163	0.499457	0.938487	0.873517	1.41278	0.979398	0.934131	0.709412	0.882379
TEF	0.951787	2.14757	1.28295	1.99161	1.08189	1.39783	1.88719	1.62854	1.41123	0.622468	1.63081	0.825563	3.11521	1.50939	1.77527	0.333618	1.72656	2.54068	1.49765	0.74269	0.335727	1.17	1.88254	1.79265	2.29164	0.342536	0.737406	1.87469	1.6316	1.01682	0.310197	0.97193	1.7918	1.67831	1.54016	1.55835	0.514604	1.03265	1.91838	2.42557	0.308369	2.34129	1.13886	1.39957	0.985957	1.92971	1.56303
TERF2	0.781512	1.79243	1.19545	1.85634	1.03825	1.24979	2.21067	2.31764	0.689847	0.622268	1.36008	0.648714	1.62595	1.21558	2.00825	0.453706	0.824908	1.76724	1.30789	0.59545	1.07227	0.314926	1.59759	2.19874	1.92016	0.361849	0.629071	2.26497	1.57723	0.890844	0.382706	0.231152	1.70311	1.94712	1.82842	1.42384	0.465671	0.57553	1.74538	1.8105	0.414936	2.31843	1.01139	1.21623	0.543703	1.85374	1.19868
TET1	0.0618949	0.433523	1.10366	0.697576	1.10368	0.494207	0.344418	0.353292	0.571015	0.454233	0.707176	1.19437	0.612368	0.348368	0.473121	1.39236	0.544731	0.678601	0.528589	1.00251	1.34816	4.32664	0.648414	0.595221	0.831008	0.947193	0.531946	0.557894	0.808942	0.846988	1.70978	1.24094	0.698419	0.412277	0.598185	0.481833	2.82963	0.339118	0.767094	0.626853	0.706805	0.583569	1.22227	0.976823	0.677788	0.911432	0.983851
TFAP2A	0.954434	0.80601	0.816834	0.860357	0.773568	0.928716	0.617712	0.53293	0.445502	0.665089	0.787483	0.680796	1.32802	0.927559	0.807854	0.695719	0.456153	1.16958	0.903573	0.421688	1.79947	0.362414	1.06635	0.693758	0.777067	0.633157	0.547114	0.748693	1.18591	0.785477	0.65754	0.336394	1.11928	0.716103	0.617649	0.975539	0.598626	0.274844	0.757174	1.06282	0.746384	0.780657	0.926158	0.756859	0.427251	0.862311	0.810321
TFAP2B	0.954434	0.80601	0.816834	0.860357	0.773568	0.928716	0.617712	0.53293	0.445502	0.665089	0.787483	0.680796	1.32802	0.927559	0.807854	0.695719	0.456153	1.16958	0.903573	0.421688	1.79947	0.362414	1.06635	0.693758	0.777067	0.633157	0.547114	0.748693	1.18591	0.785477	0.65754	0.336394	1.11928	0.716103	0.617649	0.975539	0.598626	0.274844	0.757174	1.06282	0.746384	0.780657	0.926158	0.756859	0.427251	0.862311	0.810321
TFAP2C	0.954434	0.80601	0.816834	0.860357	0.773568	0.928716	0.617712	0.53293	0.445502	0.665089	0.787483	0.680796	1.32802	0.927559	0.807854	0.695719	0.456153	1.16958	0.903573	0.421688	1.79947	0.362414	1.06635	0.693758	0.777067	0.633157	0.547114	0.748693	1.18591	0.785477	0.65754	0.336394	1.11928	0.716103	0.617649	0.975539	0.598626	0.274844	0.757174	1.06282	0.746384	0.780657	0.926158	0.756859	0.427251	0.862311	0.810321
TFAP2D	1.00097	0.976948	0.831718	0.870743	0.785381	1.04093	0.698635	0.585795	0.42631	0.61963	0.818736	0.6406	1.32802	1.00719	0.919709	0.631347	0.456153	1.16958	1.02452	0.447534	1.77013	0.28378	1.13652	0.75694	0.777067	0.488967	0.570275	0.824065	1.28205	0.803363	0.586149	0.271165	1.23346	0.721712	0.620908	1.04634	0.534148	0.315993	0.757174	1.06282	0.677144	0.780657	0.926158	0.782338	0.427251	0.930377	0.848444
TFAP2E	0.461902	0.976948	0.831718	0.774512	0.75569	0.484344	0.698635	0.547491	0.420364	0.665089	0.818736	0.692515	1.00403	0.713654	0.759596	0.836959	0.338743	0.821215	0.547343	0.447534	2.1926	0.35644	0.897163	0.53799	0.510947	0.750305	0.612419	0.429327	0.776454	0.803363	0.786965	0.271165	0.83974	0.565759	0.607227	0.974149	0.695273	0.315993	0.656121	0.807469	0.884483	0.637998	0.937719	0.782338	0.407856	0.589741	0.54413
TFAP4	1.92992	0.138086	1.00474	0.942589	0.934128	1.183	0.176316	0.26871	1.40951	1.11789	0.923158	1.25492	0.674349	0.963033	0.204384	1.25619	2.00873	1.39593	1.12275	1.28316	1.39539	1.81035	0.671736	0.283773	1.5069	1.27818	1.22085	0.271656	0.678504	1.11773	1.25891	2.44755	0.711426	0.293399	0.811846	0.405521	0.611294	0.423211	1.26853	0.682657	1.37973	1.19071	1.10922	0.955389	1.52176	0.598721	1.09214
TFE3	1.67247	0.206359	1.14346	1.3378	0.968468	1.50381	0.313118	0.475466	1.07098	0.70216	1.10819	1.20764	0.964135	0.912699	0.791739	1.00404	1.93456	1.75676	1.88679	1.11489	0.848453	2.49863	0.968235	0.620062	2.02391	0.987214	0.900554	0.931121	1.2445	1.0372	0.991913	1.84797	1.18598	0.628564	0.959819	0.674098	0.825423	0.359919	1.56163	1.02256	0.896646	1.55191	1.17355	1.06733	1.3204	1.23005	1.41398
TFEB	1.69783	0.258727	1.14821	1.49429	0.971618	1.59277	0.388072	0.559838	1.02967	0.645998	1.1868	1.10386	1.12972	1.04272	1.01257	0.866494	1.94589	1.95546	1.9295	1.07173	0.756599	2.39604	1.12151	0.830395	2.17855	0.858183	0.89999	1.16998	1.3619	1.03083	0.862382	1.64803	1.33266	0.80073	1.04195	0.808294	0.806014	0.358965	1.69299	1.21672	0.764683	1.77866	1.19048	1.10649	1.24465	1.40671	1.47386
TFEC	1.67247	0.286093	1.16964	1.3378	0.980619	1.50381	0.440358	0.630785	1.01066	0.70216	1.10819	1.20764	0.964135	0.912699	0.791739	1.00404	1.99632	1.75676	1.88679	1.12138	0.841598	2.49863	0.968235	0.635136	2.02391	0.987214	0.887316	0.931121	1.2445	1.034	0.991913	1.82751	1.18598	0.628564	1.01945	0.674098	0.825423	0.359919	1.56163	1.02256	0.896646	1.55191	1.19139	1.06733	1.28505	1.23005	1.41398
TGIF1	1.72266	0.38056	1.13662	1.36855	1.11384	1.80345	0.645824	0.813836	0.817098	0.789557	1.04264	1.28957	0.533697	1.77663	1.20574	1.02766	2.76312	1.42578	1.90837	1.6038	0.493582	1.43551	1.04378	0.81703	1.75745	0.928626	1.21334	1.46035	1.77209	1.13588	0.938004	2.24631	1.4961	0.884256	1.07353	0.83007	0.646159	0.336757	1.65695	0.955962	1.05609	2.04839	1.15766	1.07279	1.54494	1.73447	1.47654
TGIF2	1.72266	0.38056	1.13662	1.36855	1.11384	1.80345	0.645824	0.813836	0.817098	0.789557	1.04264	1.28957	0.533697	1.77663	1.20574	1.02766	2.76312	1.42578	1.90837	1.6038	0.493582	1.43551	1.04378	0.81703	1.75745	0.928626	1.21334	1.46035	1.77209	1.13588	0.938004	2.24631	1.4961	0.884256	1.07353	0.83007	0.646159	0.336757	1.65695	0.955962	1.05609	2.04839	1.15766	1.07279	1.54494	1.73447	1.47654
TGIF2LX	1.72266	0.38056	1.13662	1.36855	1.11384	1.80345	0.645824	0.813836	0.817098	0.789557	1.04264	1.28957	0.533697	1.77663	1.20574	1.02766	2.76312	1.42578	1.90837	1.6038	0.493582	1.43551	1.04378	0.81703	1.75745	0.928626	1.21334	1.46035	1.77209	1.13588	0.938004	2.24631	1.4961	0.884256	1.07353	0.83007	0.646159	0.336757	1.65695	0.955962	1.05609	2.04839	1.15766	1.07279	1.54494	1.73447	1.47654
TGIF2LY	1.72266	0.38056	1.13662	1.36855	1.11384	1.80345	0.645824	0.813836	0.817098	0.789557	1.04264	1.28957	0.533697	1.77663	1.20574	1.02766	2.76312	1.42578	1.90837	1.6038	0.493582	1.43551	1.04378	0.81703	1.75745	0.928626	1.21334	1.46035	1.77209	1.13588	0.938004	2.24631	1.4961	0.884256	1.07353	0.83007	0.646159	0.336757	1.65695	0.955962	1.05609	2.04839	1.15766	1.07279	1.54494	1.73447	1.47654
TWIST1	2.37648	0.20859	1.075	1.22746	0.990007	1.38263	0.186922	0.211627	1.84232	0.596436	1.27998	1.28585	1.4949	0.971354	0.362632	1.14435	2.23723	2.43371	1.53343	1.61239	1.14321	1.87777	0.921938	0.321115	2.37407	1.14457	1.39496	0.367077	0.757934	1.32471	1.23375	2.77305	0.930629	0.398383	0.996979	0.646781	0.60331	0.699469	1.69517	1.12274	1.25118	1.66832	1.05663	1.09786	1.63199	0.80884	1.53481
TWIST2	2.37648	0.20859	1.075	1.22746	0.990007	1.38263	0.186922	0.211627	1.84232	0.596436	1.27998	1.28585	1.4949	0.971354	0.362632	1.14435	2.23723	2.43371	1.53343	1.61239	1.14321	1.87777	0.921938	0.321115	2.37407	1.14457	1.39496	0.367077	0.757934	1.32471	1.23375	2.77305	0.930629	0.398383	0.996979	0.646781	0.60331	0.699469	1.69517	1.12274	1.25118	1.66832	1.05663	1.09786	1.63199	0.80884	1.53481
UNCX	1.08371	4.53734	0.99883	1.73875	1.10435	1.30163	2.65137	1.3407	1.38101	0.997281	1.80711	0.856319	3.18212	1.6517	1.96411	0.288056	1.21307	2.2798	1.28386	0.712555	0.173154	0.151121	2.18979	1.71795	1.43395	0.206805	0.966853	1.44399	1.44281	1.11416	0.208321	0.411073	1.82319	2.0357	1.08347	2.67786	0.509396	2.93486	1.21587	2.71185	0.28984	1.70005	0.770311	1.46826	1.23899	1.50336	1.42394
USF1	2.0727	0.459992	1.2418	1.69821	1.01244	1.89604	0.651862	0.882029	0.846727	0.535719	1.24496	1.06948	0.911837	1.01217	0.955935	0.84497	2.13538	1.87357	2.35055	1.16046	0.67388	2.41789	1.10875	0.870694	2.53439	0.789966	0.852535	1.1795	1.47785	1.03032	0.856956	1.71849	1.42856	0.819182	1.22226	0.764092	0.666715	0.308024	1.78561	1.15907	0.760768	1.94533	1.18557	1.11504	1.18029	1.44618	1.6242
USF2	2.0727	0.459992	1.2418	1.69821	1.01244	1.89604	0.651862	0.882029	0.846727	0.535719	1.24496	1.06948	0.911837	1.01217	0.955935	0.84497	2.13538	1.87357	2.35055	1.16046	0.67388	2.41789	1.10875	0.870694	2.53439	0.789966	0.852535	1.1795	1.47785	1.03032	0.856956	1.71849	1.42856	0.819182	1.22226	0.764092	0.666715	0.308024	1.78561	1.15907	0.760768	1.94533	1.18557	1.11504	1.18029	1.44618	1.6242
VAX1	1.74437	4.14849	0.981842	1.66857	1.10621	1.55136	2.35027	1.20065	1.48324	0.915643	1.75175	0.797374	3.69019	1.67782	1.91244	0.303148	1.26978	2.68285	1.37476	0.674412	0.306922	0.142067	2.19551	1.58066	1.61597	0.262708	0.885146	1.39152	1.48586	1.14788	0.230089	0.376288	1.87684	2.08436	1.07262	2.64426	0.493001	2.16672	1.23792	2.77289	0.328143	1.60523	0.779292	1.42656	1.08965	1.45302	1.57386
VAX2	1.59301	4.56851	0.97505	1.66652	1.12028	1.4649	2.50931	1.19115	1.48143	0.952538	1.78958	0.798927	3.76248	1.67074	1.91559	0.302525	1.27532	2.64933	1.28278	0.697071	0.26433	0.0972307	2.23412	1.57591	1.53888	0.242797	0.88521	1.37862	1.4723	1.14549	0.223809	0.344575	1.86936	2.13136	1.07067	2.7691	0.505175	2.29933	1.19447	2.84033	0.323747	1.59437	0.776332	1.47521	1.09397	1.43396	1.54723
VENTX	1.69983	1.17046	1.12291	1.66953	0.938858	1.38948	0.730161	0.525027	2.66515	0.662982	1.74179	1.13639	4.09032	1.21298	1.02963	0.348344	1.91866	3.14286	1.4788	0.670153	0.868285	1.87315	1.92417	0.770103	2.12905	0.352149	1.08242	0.94661	1.40421	1.19705	0.349178	2.23526	1.65494	1.06169	1.03722	1.44113	0.487984	1.40448	1.68695	2.59918	0.490657	1.72744	0.981217	1.32663	1.55047	1.4731	1.60543
VSX1	1.32452	3.61126	1.04344	1.74557	1.10271	1.48298	2.38756	1.39085	1.35456	0.899597	1.74519	0.817783	3.22687	1.64036	2.02536	0.291363	1.22776	2.50458	1.51474	0.684278	0.261732	0.217081	2.17888	1.72114	1.72447	0.260128	0.851034	1.69912	1.61728	1.09322	0.218724	0.425155	1.92898	2.04837	1.19616	2.39631	0.483954	2.41613	1.41846	2.65359	0.303351	1.87677	0.823195	1.41333	1.12426	1.71444	1.54421
VSX2	1.13172	3.79391	1.09774	1.9714	1.11655	1.32669	2.66173	1.58632	1.25554	0.947834	1.79831	0.825876	3.31567	1.71372	2.08746	0.273007	1.28553	2.5083	1.41849	0.711587	0.18035	0.168236	2.19833	1.84082	1.89903	0.243852	0.878524	1.74461	1.62498	1.05637	0.208321	0.392806	1.94508	2.14078	1.31466	2.42805	0.480839	2.86793	1.54068	2.75507	0.274869	2.21485	0.850241	1.45392	1.19841	1.78229	1.52085
WT1	2.18684	2.39552	1.14542	2.01389	1.18539	2.41105	2.50331	2.38472	0.683904	0.624971	1.45326	0.605579	2.77275	2.12469	2.53919	0.272407	1.05153	2.51082	2.32666	0.604455	0.254587	0.126962	2.21837	2.42618	2.1855	0.349745	0.30462	2.62141	2.1246	0.961328	0.249525	0.208622	2.28678	2.42204	1.72601	2.16161	0.434724	0.292826	1.75299	2.51883	0.275352	2.57704	0.859952	1.31069	0.545583	2.21336	1.78655
XBP1	0.997891	0.842975	1.35144	1.88597	1.06024	1.49092	1.13267	1.36083	1.10409	0.482864	1.43296	0.921445	2.16127	1.06817	1.53481	0.533809	1.89111	2.31633	1.72174	0.885665	0.444597	2.60218	1.48294	1.36251	2.447	0.439906	0.749329	1.7378	1.72563	0.977927	0.520818	1.29344	1.6625	1.2822	1.42972	1.09959	0.622442	0.359195	2.00275	1.83509	0.387786	2.17179	1.26938	1.28328	0.947635	1.97351	1.5911
YBX1	1.26387	0.786923	1.01492	1.16994	0.923801	1.3511	0.88759	0.76542	1.20754	0.61005	1.10686	0.981361	1.66174	0.931198	0.970415	0.634465	1.05982	1.86446	1.45928	0.663663	0.741878	0.484451	1.49028	0.987373	1.4394	0.520734	0.673302	1.02641	1.41029	0.941265	0.581083	0.81869	1.52507	1.05056	0.891099	1.03091	0.638973	0.523096	1.07632	1.64983	0.849112	1.0671	1.05573	1.01523	0.954589	1.16759	1.38733
YBX2	1.26387	0.786923	1.01492	1.16994	0.923801	1.3511	0.88759	0.76542	1.20754	0.61005	1.10686	0.981361	1.66174	0.931198	0.970415	0.634465	1.05982	1.86446	1.45928	0.663663	0.741878	0.484451	1.49028	0.987373	1.4394	0.520734	0.673302	1.02641	1.41029	0.941265	0.581083	0.81869	1.52507	1.05056	0.891099	1.03091	0.638973	0.523096	1.07632	1.64983	0.849112	1.0671	1.05573	1.01523	0.954589	1.16759	1.38733
YBX3	1.26387	0.786923	1.01492	1.16994	0.923801	1.3511	0.88759	0.76542	1.20754	0.61005	1.10686	0.981361	1.66174	0.931198	0.970415	0.634465	1.05982	1.86446	1.45928	0.663663	0.741878	0.484451	1.49028	0.987373	1.4394	0.520734	0.673302	1.02641	1.41029	0.941265	0.581083	0.81869	1.52507	1.05056	0.891099	1.03091	0.638973	0.523096	1.07632	1.64983	0.849112	1.0671	1.05573	1.01523	0.954589	1.16759	1.38733
ZBTB1	0.78167	1.48996	1.18385	1.29794	1.0256	1.04866	1.3944	1.19944	0.692286	0.480338	1.06144	0.733714	1.38432	1.21314	1.2479	0.80684	1.29257	1.41857	1.18357	0.720425	0.668143	1.25919	1.10319	1.31521	1.53181	1.15355	0.801248	1.23103	1.05762	0.958135	0.963911	0.549087	1.09578	1.09911	1.10953	1.06978	1.24475	0.501577	1.3411	1.22987	0.507581	1.54711	1.28512	1.09254	0.701257	1.31222	1.19706
ZBTB12	0.44012	0.955261	0.9516	0.960694	0.976117	0.890504	1.86403	1.4157	0.736036	0.722212	0.992508	0.974167	0.61516	0.759388	1.3708	0.687659	0.690719	0.714244	0.929325	0.793328	0.638038	0.726617	1.29308	1.2514	0.74812	0.417542	0.862672	1.18546	1.28599	0.969763	0.62201	0.669557	1.37943	1.26687	0.878025	1.04445	0.414527	0.638808	0.81315	1.04167	0.893315	0.496123	1.05124	0.982434	0.761804	1.21635	0.905117
ZBTB14	0.0829463	0.712516	1.13022	0.833265	1.02661	0.353573	0.554678	0.540174	0.493463	0.663728	0.750178	1.03319	0.60082	0.568677	0.61816	1.2137	1.15094	0.819834	0.459432	1.0771	0.731407	2.84438	0.651585	0.603058	0.913259	1.43652	0.58122	0.511133	0.728599	0.823674	1.50673	1.26059	0.694945	0.418516	0.679016	0.571884	2.3664	0.293401	0.890012	0.666037	0.761821	0.777747	1.36448	1.00246	0.734354	0.831488	0.847998
ZBTB3	2.07653	0.545957	0.935015	1.01231	0.980938	1.4258	0.439768	0.457806	0.553648	1.07346	0.825936	0.864142	0.557069	0.859327	0.347532	1.14291	1.3514	0.702467	1.08162	1.30745	0.569348	0.626082	0.74027	0.438755	0.84507	1.64768	1.26844	0.386611	0.810123	1.05207	1.14001	1.40147	0.778411	0.412386	0.704593	0.541048	0.505782	0.302014	0.950719	0.601098	1.22701	0.951202	1.06633	0.895191	0.936325	0.598022	0.809795
ZBTB7B	1.39607	1.62681	0.904554	1.05425	0.91588	1.54027	1.37012	1.09138	0.435567	0.497085	0.86081	0.688171	1.53635	1.23749	1.28269	0.772308	0.587704	1.15951	1.53188	0.466458	1.83702	0.361398	1.26901	1.23552	1.04005	0.411693	0.272854	1.31008	1.34172	0.769367	0.637768	0.277424	1.26981	1.28781	0.906143	1.20221	0.669555	0.200297	0.859445	1.33853	0.725155	1.12377	0.888981	0.922205	0.482952	1.25423	1.10807
ZFHX2	1.24685	3.15684	0.992082	1.68153	1.02366	1.16926	2.02451	1.18585	1.43777	1.00947	1.82093	0.905425	2.68705	1.76182	1.89933	0.293147	1.27773	2.45122	1.12426	0.692122	0.265823	0.286633	2.01358	1.32475	1.51667	0.254763	1.19857	1.26438	1.33985	1.17709	0.223289	0.491521	1.74627	1.75198	1.02764	2.44016	0.470473	3.29821	1.33217	2.40742	0.330861	1.88484	0.800807	1.3362	1.34859	1.40364	1.35525
ZFHX3	0.764553	3.74212	1.12987	2.09909	1.03575	0.947374	2.194	1.06053	1.5266	0.981653	1.93926	0.873192	2.99451	1.39	1.63782	0.303251	1.45136	2.94012	1.06444	0.77136	0.226661	0.311093	2.11906	1.33242	2.34121	0.232507	1.00328	1.10076	1.44097	1.06416	0.236508	0.613239	1.81126	1.60672	1.07134	2.21053	0.472114	3.65398	1.57195	2.77464	0.270626	2.29649	0.947356	1.48678	1.43708	1.54903	1.57071
ZFX	0.432449	2.10489	0.967728	1.13279	0.928507	0.79676	1.40093	1.07547	0.562864	0.63755	0.972371	0.752739	1.60701	1.10488	1.08648	0.777337	0.944521	1.05696	0.883093	0.641762	1.60261	0.591756	1.16024	1.2159	0.98433	0.766504	0.604875	1.0374	1.04518	0.789113	0.790706	0.353929	1.06694	1.06853	0.964719	1.02067	0.734598	0.511429	1.04302	1.40565	0.692957	0.99949	0.988515	1.03682	0.57721	1.11259	0.876473
ZFY	0.432449	2.10489	0.967728	1.13279	0.928507	0.79676	1.40093	1.07547	0.562864	0.63755	0.972371	0.752739	1.60701	1.10488	1.08648	0.777337	0.944521	1.05696	0.883093	0.641762	1.60261	0.591756	1.16024	1.2159	0.98433	0.766504	0.604875	1.0374	1.04518	0.789113	0.790706	0.353929	1.06694	1.06853	0.964719	1.02067	0.734598	0.511429	1.04302	1.40565	0.692957	0.99949	0.988515	1.03682	0.57721	1.11259	0.876473
ZHX1	0.257225	1.6016	1.33719	1.71815	1.1304	1.02013	1.44625	1.31704	0.744333	0.484199	1.33442	0.88686	2.12116	0.951212	1.46603	0.641017	1.14679	1.88253	1.11589	0.897306	0.352238	3.04105	1.4977	1.58201	1.90856	0.401257	0.611634	1.5234	1.51658	0.895205	0.710977	0.803045	1.532	1.26917	1.2538	1.17738	1.00926	0.382193	1.60828	1.8865	0.307752	1.67092	1.30665	1.31863	0.636968	1.78438	1.42861
ZIC1	0.522022	0.101753	0.908442	0.438842	0.859279	0.444157	0.121153	0.202524	0.846499	0.979493	0.548252	1.1535	0.321959	0.506617	0.144292	1.50684	1.21454	0.43822	0.474205	1.05749	2.62964	1.7225	0.377028	0.214509	0.518513	1.2685	0.625055	0.182052	0.474267	0.80325	1.43165	1.84813	0.328187	0.184747	0.588245	0.239109	0.856986	0.237954	0.613272	0.302079	1.53647	0.378167	1.06379	0.819946	1.05896	0.392561	0.571488
ZIC2	0.522022	0.101753	0.908442	0.438842	0.859279	0.444157	0.121153	0.202524	0.846499	0.979493	0.548252	1.1535	0.321959	0.506617	0.144292	1.50684	1.21454	0.43822	0.474205	1.05749	2.62964	1.7225	0.377028	0.214509	0.518513	1.2685	0.625055	0.182052	0.474267	0.80325	1.43165	1.84813	0.328187	0.184747	0.588245	0.239109	0.856986	0.237954	0.613272	0.302079	1.53647	0.378167	1.06379	0.819946	1.05896	0.392561	0.571488
ZIC3	0.522022	0.101753	0.908442	0.438842	0.859279	0.444157	0.121153	0.202524	0.846499	0.979493	0.548252	1.1535	0.321959	0.506617	0.144292	1.50684	1.21454	0.43822	0.474205	1.05749	2.62964	1.7225	0.377028	0.214509	0.518513	1.2685	0.625055	0.182052	0.474267	0.80325	1.43165	1.84813	0.328187	0.184747	0.588245	0.239109	0.856986	0.237954	0.613272	0.302079	1.53647	0.378167	1.06379	0.819946	1.05896	0.392561	0.571488
ZIC4	0.522022	0.101753	0.908442	0.438842	0.859279	0.444157	0.121153	0.202524	0.846499	0.979493	0.548252	1.1535	0.321959	0.506617	0.144292	1.50684	1.21454	0.43822	0.474205	1.05749	2.62964	1.7225	0.377028	0.214509	0.518513	1.2685	0.625055	0.182052	0.474267	0.80325	1.43165	1.84813	0.328187	0.184747	0.588245	0.239109	0.856986	0.237954	0.613272	0.302079	1.53647	0.378167	1.06379	0.819946	1.05896	0.392561	0.571488
ZIC5	0.522022	0.101753	0.908442	0.438842	0.859279	0.444157	0.121153	0.202524	0.846499	0.979493	0.548252	1.1535	0.321959	0.506617	0.144292	1.50684	1.21454	0.43822	0.474205	1.05749	2.62964	1.7225	0.377028	0.214509	0.518513	1.2685	0.625055	0.182052	0.474267	0.80325	1.43165	1.84813	0.328187	0.184747	0.588245	0.239109	0.856986	0.237954	0.613272	0.302079	1.53647	0.378167	1.06379	0.819946	1.05896	0.392561	0.571488
ZNF148	0.958272	0.409536	0.832202	0.466436	0.708559	0.794453	0.304883	0.268948	0.426383	0.366527	0.519705	0.776654	0.617668	0.666267	0.348005	1.21819	0.638479	0.570311	0.97203	0.459533	3.13466	0.586964	0.520052	0.347946	0.557189	0.481907	0.311743	0.348265	0.617564	0.691101	1.0279	0.483569	0.474327	0.304789	0.535697	0.439603	0.711773	0.13972	0.521798	0.462418	1.12017	0.375922	1.01586	0.666773	0.533316	0.489268	0.614612
ZNF200	0.871166	0.402758	0.945416	0.915579	0.84707	0.953978	0.547647	0.751983	1.09029	0.605371	0.991652	0.789251	1.02447	0.526164	1.30342	0.636594	0.610676	1.36783	0.863429	0.482899	0.946539	0.365303	1.16522	0.72932	0.943432	0.59707	0.554956	1.16708	1.37955	0.976454	0.61063	0.46512	1.31151	1.12949	0.889276	1.34815	0.449447	0.536612	0.863386	1.10374	0.876506	0.594047	1.01408	0.872356	0.757817	1.0576	1.07377
ZNF202	0.435896	0.346276	0.888824	0.419596	0.775314	0.393871	0.23922	0.230402	0.765328	0.515098	0.565066	0.955762	0.768497	0.518493	0.211915	1.44154	0.741934	0.547336	0.436722	0.57127	3.50176	1.21175	0.442097	0.288453	0.555284	0.73651	0.532085	0.222511	0.433488	0.795797	1.34402	0.789797	0.297066	0.2751	0.577393	0.344322	1.05706	0.270852	0.57445	0.443831	1.24414	0.317778	0.969352	0.735085	0.687031	0.42183	0.58895
ZNF24	0.967268	0.941612	1.03277	1.16021	1.05349	1.85921	1.16481	1.25144	0.356904	0.487849	0.891721	0.850626	0.586634	0.838656	1.78421	0.685115	0.741466	0.864537	2.067	0.972129	0.269997	1.10154	1.20457	1.33988	1.13433	0.567956	0.34678	2.15885	2.28094	0.745448	0.65897	0.910326	1.75168	1.45319	1.09659	1.14497	2.17786	0.257171	1.19623	1.0456	0.504083	0.860333	1.01752	0.993149	0.678297	2.09477	1.45333
ZNF263	0.782888	0.202044	1.0927	1.04532	0.923236	0.99729	0.660416	1.36667	0.966567	0.918484	1.00956	0.927546	0.391005	0.504237	1.80929	0.906242	0.679417	1.3436	1.08345	0.699212	1.04294	0.711731	0.878342	1.01847	1.30457	1.09509	0.787771	1.88458	1.35051	1.00911	0.838894	0.65142	1.16185	1.31939	1.44495	1.29471	0.673721	0.531223	1.38839	0.824424	0.938508	0.974733	1.00566	0.896772	0.896323	1.4073	1.07346
ZNF281	0.958272	0.409536	0.832202	0.466436	0.708559	0.794453	0.304883	0.268948	0.426383	0.366527	0.519705	0.776654	0.617668	0.666267	0.348005	1.21819	0.638479	0.570311	0.97203	0.459533	3.13466	0.586964	0.520052	0.347946	0.557189	0.481907	0.311743	0.348265	0.617564	0.691101	1.0279	0.483569	0.474327	0.304789	0.535697	0.439603	0.711773	0.13972	0.521798	0.462418	1.12017	0.375922	1.01586	0.666773	0.533316	0.489268	0.614612
ZNF35	1.76739	3.62651	1.02259	1.75684	1.08173	1.54431	2.43951	1.76059	0.786298	0.932118	1.64451	0.710764	2.95672	3.51137	2.12333	0.312284	1.62038	2.05768	1.59713	0.836198	0.20997	0.12274	2.06028	1.8561	1.33288	0.2556	1.13916	1.50979	1.48115	1.13975	0.238972	0.386862	1.942	1.55386	1.20594	2.17429	0.452339	1.74138	1.42503	2.2681	0.339105	2.50556	0.881512	1.29785	0.917372	1.53613	1.18848
ZNF655	1.53294	1.91704	1.12161	1.64988	1.02889	1.6417	1.5048	1.30787	1.30038	1.04197	1.3364	0.792709	3.09889	1.85876	1.15009	0.492112	2.01297	2.0925	1.72024	0.805818	0.420394	0.524858	1.74916	1.56914	1.74956	0.610353	0.819425	1.40279	1.50337	1.00506	0.434943	0.920591	1.57013	1.52897	1.15707	1.24453	0.473934	0.780794	1.43389	2.29054	0.496775	1.95942	1.02817	1.2841	1.02424	1.58094	1.42916
ZNF691	0.8381	0.278104	0.993672	0.807981	0.860405	0.695863	0.538716	1.19505	0.640813	1.66448	0.720625	0.979172	0.300852	0.593528	0.965909	1.07356	1.08787	0.595145	0.794109	0.836678	0.643442	0.417859	0.582134	0.759669	0.68275	1.35482	0.788592	1.2216	1.09352	0.926796	0.94154	0.678165	0.745224	0.792144	1.33234	0.713562	0.740307	0.286896	1.02698	0.509724	1.22207	0.581535	1.11033	0.847084	0.879105	0.760922	0.66367
ZNF740	1.21956	1.08726	0.908555	0.887195	0.816207	1.26255	0.92965	0.74244	0.484186	0.44792	0.775	0.727824	1.45271	1.16182	0.878874	0.975649	0.799855	1.16306	1.46415	0.486334	2.52968	0.391997	1.00859	0.928347	1.03557	0.407858	0.300266	0.923533	1.07592	0.774917	0.793452	0.357136	0.966274	0.776344	0.797139	0.844369	0.661693	0.189506	0.836668	1.10644	0.871351	0.923238	0.950062	0.833241	0.529065	1.00237	0.979454
ZNF8	1.64456	2.62642	1.15699	1.89654	1.20654	2.1913	2.38416	1.97832	0.904641	0.628961	1.39837	0.716639	2.99658	2.03823	2.0286	0.37806	1.29859	2.28969	2.09261	0.766811	0.174147	0.78793	2.18251	2.28485	1.94111	0.340023	0.386322	2.15328	2.02304	0.960463	0.326012	0.55446	2.08144	2.22088	1.44987	1.85857	0.551285	0.373806	1.51501	2.63695	0.329083	2.16893	0.909161	1.40456	0.701355	2.06502	1.83262

## Sheet: Table S3
Table S3 The LRs predicted by Signature-QBiC method for all 582 TFs across 47 mutational signatures
Gene	SBS1	SBS2	SBS3	SBS4	SBS5	SBS6	SBS7a	SBS7b	SBS7c	SBS7d	SBS8	SBS9	SBS10a	SBS10b	SBS11	SBS12	SBS13	SBS14	SBS15	SBS16	SBS17a	SBS17b	SBS18	SBS19	SBS20	SBS21	SBS22	SBS23	SBS24	SBS25	SBS26	SBS28	SBS29	SBS30	SBS31	SBS32	SBS33	SBS34	SBS35	SBS36	SBS37	SBS38	SBS39	SBS40	SBS41	SBS42	SBS44
ALX1	0.127958	0.0172833	0.906369	0.364468	1.17291	0.0689538	0.0696326	0.219218	1.66322	2.26428	0.753303	2.19579	0.311692	0.516677	0.0409329	2.2113	0.315667	0.381024	0.24022	2.56801	0.690434	1.64258	0.335715	0.105164	0.596147	1.72891	1.20678	0.0461477	0.303319	1.01947	1.73923	2.70965	0.156948	0.0703934	0.572781	0.1181	1.18071	3.4836	0.446636	0.245156	2.18669	0.302253	0.824143	1.04772	2.46234	0.411328	0.784629
ALX3	0.123203	0.0172833	0.894699	0.350335	1.17291	0.0707548	0.0661678	0.208845	1.58783	2.28307	0.73189	2.18732	0.297562	0.516677	0.0381789	2.21835	0.282695	0.37458	0.231061	2.56801	0.821142	1.64258	0.322377	0.103923	0.570289	1.75639	1.1935	0.0396279	0.29967	1.01947	1.76565	2.70965	0.156948	0.0641096	0.565635	0.1181	1.21433	3.21485	0.422119	0.235636	2.18669	0.275105	0.807422	1.03559	2.31653	0.397026	0.784697
ALX4	0.123203	0.0172833	0.894699	0.350335	1.17291	0.0707548	0.0661678	0.208845	1.58783	2.28307	0.73189	2.18732	0.297562	0.516677	0.0381789	2.21835	0.282695	0.37458	0.231061	2.56801	0.821142	1.64258	0.322377	0.103923	0.570289	1.75639	1.1935	0.0396279	0.29967	1.01947	1.76565	2.70965	0.156948	0.0641096	0.565635	0.1181	1.21433	3.21485	0.422119	0.235636	2.18669	0.275105	0.807422	1.03559	2.31653	0.397026	0.784697
ANHX	0.291337	0.822582	0.901778	0.658478	0.921813	0.32515	0.413518	0.211459	0.622841	1.35187	0.811266	0.971285	0.397332	0.259572	0.2261	1.29879	0.862349	0.411698	0.271751	0.723742	0.958921	0.711139	0.632448	0.306095	0.522632	1.8528	1.01196	0.181956	0.544485	1.05988	1.39954	0.62259	0.594909	0.562715	0.550393	0.767964	1.82379	0.836641	0.41826	0.549962	1.30625	0.281775	0.976524	0.880282	0.800697	0.414724	0.776984
AR	0.666276	0.470009	1.01142	0.898574	0.92586	0.623162	0.507043	0.517066	0.436688	1.29037	0.948281	0.677275	0.632831	0.448276	0.739443	0.987747	0.559084	0.787503	0.383629	0.493546	0.64244	0.573497	0.801129	0.53626	0.788685	1.8395	0.749868	0.496023	0.729483	1.04398	1.10514	0.348164	0.835608	0.924561	0.731405	1.337	1.16986	0.366993	0.629625	0.649518	1.07972	0.626792	1.10529	0.923615	0.521779	0.623491	0.978355
ARID3A	0.123753	0.0405828	0.851714	0.295906	1.27308	0.0599025	0.0615155	0.145752	1.37216	1.67758	0.714695	2.03038	0.315752	0.529146	0.0207456	2.22071	0.740312	0.358503	0.192176	3.19216	1.04208	1.6388	0.254839	0.102689	0.452378	1.35921	0.98097	0.0127155	0.291242	0.970648	1.93945	3.02506	0.108096	0.0700018	0.596749	0.0790501	0.89563	2.14106	0.336454	0.23436	2.40151	0.222132	0.787006	1.06705	1.88629	0.359452	0.663447
ARID3B	0.123753	0.0405828	0.851714	0.295906	1.27308	0.0599025	0.0615155	0.145752	1.37216	1.67758	0.714695	2.03038	0.315752	0.529146	0.0207456	2.22071	0.740312	0.358503	0.192176	3.19216	1.04208	1.6388	0.254839	0.102689	0.452378	1.35921	0.98097	0.0127155	0.291242	0.970648	1.93945	3.02506	0.108096	0.0700018	0.596749	0.0790501	0.89563	2.14106	0.336454	0.23436	2.40151	0.222132	0.787006	1.06705	1.88629	0.359452	0.663447
ARID3C	0.123753	0.0405828	0.851714	0.295906	1.27308	0.0599025	0.0615155	0.145752	1.37216	1.67758	0.714695	2.03038	0.315752	0.529146	0.0207456	2.22071	0.740312	0.358503	0.192176	3.19216	1.04208	1.6388	0.254839	0.102689	0.452378	1.35921	0.98097	0.0127155	0.291242	0.970648	1.93945	3.02506	0.108096	0.0700018	0.596749	0.0790501	0.89563	2.14106	0.336454	0.23436	2.40151	0.222132	0.787006	1.06705	1.88629	0.359452	0.663447
ARID5A	0.152184	0.0231746	0.843058	0.331465	1.28821	0.0961388	0.0589876	0.172088	1.00231	1.55169	0.680887	1.83524	0.274442	0.472443	0.036425	2.20516	0.310105	0.385303	0.226714	3.63079	0.782224	1.14129	0.256721	0.148901	0.427787	1.43933	0.980357	0.0382001	0.334569	0.944861	2.02408	2.40827	0.147345	0.0800068	0.623047	0.112021	0.948925	1.80991	0.311319	0.235397	2.42531	0.249107	0.793083	1.00163	1.48939	0.388058	0.642267
ARID5B	0.146874	0.0196838	0.850128	0.323418	1.27665	0.0946247	0.0557145	0.15826	1.11279	1.7456	0.670027	1.85005	0.257528	0.461623	0.0297257	2.2237	0.293798	0.372066	0.218756	3.52778	0.969712	1.27442	0.24504	0.133002	0.433369	1.51034	0.92614	0.0258375	0.32895	0.945522	2.04503	2.52203	0.143712	0.0687883	0.610256	0.10934	1.03466	1.72808	0.300883	0.222813	2.4552	0.230838	0.799663	0.97657	1.5377	0.383743	0.660666
ARNT	2.02588	1.94171	0.812124	0.948382	0.842647	1.33021	1.07782	0.431239	0.275224	0.429382	0.84736	0.478446	0.542347	0.595813	0.47521	0.594311	1.17689	0.500705	1.1129	0.457665	0.322174	0.166695	1.13051	0.738739	0.640981	0.938197	0.553567	0.605044	0.993382	0.973747	0.713841	0.248711	1.18888	1.08405	0.597268	1.11456	1.48696	0.362377	0.446384	1.03356	0.612307	0.693006	1.00005	0.854438	0.428938	0.5416	0.855585
ARNT2	2.02588	1.94171	0.812124	0.948382	0.842647	1.33021	1.07782	0.431239	0.275224	0.429382	0.84736	0.478446	0.542347	0.595813	0.47521	0.594311	1.17689	0.500705	1.1129	0.457665	0.322174	0.166695	1.13051	0.738739	0.640981	0.938197	0.553567	0.605044	0.993382	0.973747	0.713841	0.248711	1.18888	1.08405	0.597268	1.11456	1.48696	0.362377	0.446384	1.03356	0.612307	0.693006	1.00005	0.854438	0.428938	0.5416	0.855585
ARNTL	2.02588	1.94171	0.812124	0.948382	0.842647	1.33021	1.07782	0.431239	0.275224	0.429382	0.84736	0.478446	0.542347	0.595813	0.47521	0.594311	1.17689	0.500705	1.1129	0.457665	0.322174	0.166695	1.13051	0.738739	0.640981	0.938197	0.553567	0.605044	0.993382	0.973747	0.713841	0.248711	1.18888	1.08405	0.597268	1.11456	1.48696	0.362377	0.446384	1.03356	0.612307	0.693006	1.00005	0.854438	0.428938	0.5416	0.855585
ARNTL2	2.02588	1.94171	0.812124	0.948382	0.842647	1.33021	1.07782	0.431239	0.275224	0.429382	0.84736	0.478446	0.542347	0.595813	0.47521	0.594311	1.17689	0.500705	1.1129	0.457665	0.322174	0.166695	1.13051	0.738739	0.640981	0.938197	0.553567	0.605044	0.993382	0.973747	0.713841	0.248711	1.18888	1.08405	0.597268	1.11456	1.48696	0.362377	0.446384	1.03356	0.612307	0.693006	1.00005	0.854438	0.428938	0.5416	0.855585
ARX	0.118678	0.0500745	0.872227	0.395811	1.11429	0.0736449	0.089443	0.222184	1.40768	2.14013	0.764396	1.97488	0.293315	0.443662	0.0499648	2.0768	0.279154	0.361417	0.227505	2.3308	0.745975	1.30868	0.356706	0.109366	0.538872	1.64471	1.24127	0.052129	0.318455	1.02341	1.67875	2.08422	0.17532	0.0716172	0.578048	0.14362	1.21104	2.9468	0.439941	0.271744	2.08936	0.308587	0.800221	0.963461	2.08766	0.415773	0.710779
ASCL1	0.266414	0.736384	1.17938	1.21774	1.11136	0.88719	0.835216	1.32652	0.641124	0.944216	0.996642	0.937081	0.551004	0.352859	1.09703	0.868473	0.881819	0.803403	0.836155	0.948696	0.599063	0.788169	1.1229	1.54176	1.1957	0.71595	1.12608	1.60166	1.2112	1.13353	0.970808	0.719068	1.16758	1.33873	1.4553	0.919779	0.983152	0.463058	1.26408	0.975111	0.819992	1.11072	1.1893	1.08249	0.742657	1.19277	1.19022
ASCL2	0.266414	0.736384	1.17938	1.21774	1.11136	0.88719	0.835216	1.32652	0.641124	0.944216	0.996642	0.937081	0.551004	0.352859	1.09703	0.868473	0.881819	0.803403	0.836155	0.948696	0.599063	0.788169	1.1229	1.54176	1.1957	0.71595	1.12608	1.60166	1.2112	1.13353	0.970808	0.719068	1.16758	1.33873	1.4553	0.919779	0.983152	0.463058	1.26408	0.975111	0.819992	1.11072	1.1893	1.08249	0.742657	1.19277	1.19022
ASCL3	0.266414	0.736384	1.17938	1.21774	1.11136	0.88719	0.835216	1.32652	0.641124	0.944216	0.996642	0.937081	0.551004	0.352859	1.09703	0.868473	0.881819	0.803403	0.836155	0.948696	0.599063	0.788169	1.1229	1.54176	1.1957	0.71595	1.12608	1.60166	1.2112	1.13353	0.970808	0.719068	1.16758	1.33873	1.4553	0.919779	0.983152	0.463058	1.26408	0.975111	0.819992	1.11072	1.1893	1.08249	0.742657	1.19277	1.19022
ASCL4	0.266414	0.736384	1.17938	1.21774	1.11136	0.88719	0.835216	1.32652	0.641124	0.944216	0.996642	0.937081	0.551004	0.352859	1.09703	0.868473	0.881819	0.803403	0.836155	0.948696	0.599063	0.788169	1.1229	1.54176	1.1957	0.71595	1.12608	1.60166	1.2112	1.13353	0.970808	0.719068	1.16758	1.33873	1.4553	0.919779	0.983152	0.463058	1.26408	0.975111	0.819992	1.11072	1.1893	1.08249	0.742657	1.19277	1.19022
ASCL5	0.266414	0.736384	1.17938	1.21774	1.11136	0.88719	0.835216	1.32652	0.641124	0.944216	0.996642	0.937081	0.551004	0.352859	1.09703	0.868473	0.881819	0.803403	0.836155	0.948696	0.599063	0.788169	1.1229	1.54176	1.1957	0.71595	1.12608	1.60166	1.2112	1.13353	0.970808	0.719068	1.16758	1.33873	1.4553	0.919779	0.983152	0.463058	1.26408	0.975111	0.819992	1.11072	1.1893	1.08249	0.742657	1.19277	1.19022
ATF1	1.37538	0.802108	0.695681	0.493043	0.731362	0.591038	0.445847	0.214537	0.52602	1.22949	0.56432	0.927467	0.254527	0.337954	0.153092	1.19091	0.690735	0.348368	0.576379	0.669293	0.793976	0.564919	0.405829	0.236293	0.386288	1.67586	0.680512	0.203957	0.492113	0.852128	1.22395	0.525324	0.472688	0.352109	0.470465	0.492382	0.952686	0.56016	0.31936	0.368412	1.32535	0.275211	0.833579	0.661584	0.642543	0.297887	0.492652
ATF2	0.910693	0.47795	0.723562	0.399869	0.76348	0.410225	0.250677	0.140806	0.675197	1.31974	0.54246	0.969523	0.16154	0.264276	0.068955	1.34814	0.464073	0.290241	0.43066	0.766777	1.56806	0.665241	0.322423	0.138617	0.379187	1.52696	0.69277	0.0758244	0.412498	0.852539	1.32779	0.648326	0.341281	0.217877	0.442422	0.393837	0.979082	0.807581	0.28418	0.226813	1.46751	0.194172	0.863916	0.662493	0.789254	0.26229	0.50435
ATF3	0.398037	1.08199	0.763679	0.499194	0.799113	0.248238	0.558574	0.203443	0.521809	1.2897	0.694104	0.90078	0.289531	0.245268	0.132374	1.19189	0.766659	0.295313	0.309236	0.738232	1.1358	0.434587	0.444204	0.238344	0.336095	1.41331	0.798044	0.12718	0.429853	0.8741	1.19783	0.475426	0.407779	0.364449	0.468505	0.470691	1.13737	0.794788	0.327023	0.469139	1.32522	0.24562	0.890943	0.755361	0.630135	0.308037	0.4366
ATOH1	0.174018	0.183545	0.874572	0.514431	0.887554	0.24725	0.179457	0.265358	0.704599	1.42258	0.63917	1.06425	0.142693	0.215059	0.153058	1.34432	0.274555	0.276457	0.26437	1.2179	1.59709	0.467464	0.426231	0.275591	0.447211	1.25015	0.947057	0.178804	0.478571	0.949161	1.33479	0.519072	0.375493	0.327538	0.552379	0.405489	1.06989	0.85141	0.338495	0.299194	1.50464	0.345581	0.931282	0.742787	0.746113	0.377891	0.582459
ATOH7	0.174018	0.352738	0.887011	0.594805	0.973363	0.280425	0.253041	0.274967	0.557851	1.04529	0.667061	0.887076	0.142693	0.243802	0.193404	1.1217	0.408358	0.287654	0.27635	1.32058	1.59709	0.375809	0.528644	0.354551	0.48339	0.882637	0.947057	0.242054	0.558794	0.988448	1.12154	0.36237	0.478131	0.396616	0.556468	0.448736	0.930745	0.814663	0.39709	0.371632	1.25039	0.401112	0.991383	0.788403	0.635215	0.412725	0.701766
BARHL1	0.250998	0.054672	0.925894	0.357956	1.1341	0.166716	0.108546	0.249238	2.18484	2.33566	0.671539	2.23863	0.333764	0.792121	0.0696763	2.19146	0.368558	0.364016	0.278706	2.09252	1.23057	2.23092	0.354899	0.177865	0.571523	1.85952	0.993236	0.0854426	0.366357	0.993156	1.85521	3.56608	0.2216	0.139946	0.609375	0.166488	1.06029	1.95271	0.446889	0.269162	2.26855	0.341452	0.857763	1.04108	2.43455	0.379329	0.826261
BARHL2	0.250998	0.054672	0.925894	0.357956	1.1341	0.166716	0.108546	0.249238	2.18484	2.33566	0.671539	2.23863	0.333764	0.792121	0.0696763	2.19146	0.368558	0.364016	0.278706	2.09252	1.23057	2.23092	0.354899	0.177865	0.571523	1.85952	0.993236	0.0854426	0.366357	0.993156	1.85521	3.56608	0.2216	0.139946	0.609375	0.166488	1.06029	1.95271	0.446889	0.269162	2.26855	0.341452	0.857763	1.04108	2.43455	0.379329	0.826261
BARX1	0.198829	0.0975561	0.882537	0.401026	1.1189	0.140105	0.14798	0.260882	1.57682	2.08139	0.690961	1.97784	0.273542	0.607573	0.0787874	2.05382	0.333372	0.338711	0.248137	2.18595	1.18173	1.77119	0.3568	0.173569	0.527199	1.61423	1.10804	0.0940889	0.36938	0.983721	1.72128	2.61009	0.246997	0.146734	0.578946	0.17011	1.00655	2.35356	0.415984	0.277366	2.08378	0.286894	0.807512	0.984659	2.08295	0.397059	0.735749
BARX2	0.198829	0.0975561	0.882537	0.401026	1.1189	0.140105	0.14798	0.260882	1.57682	2.08139	0.690961	1.97784	0.273542	0.607573	0.0787874	2.05382	0.333372	0.338711	0.248137	2.18595	1.18173	1.77119	0.3568	0.173569	0.527199	1.61423	1.10804	0.0940889	0.36938	0.983721	1.72128	2.61009	0.246997	0.146734	0.578946	0.17011	1.00655	2.35356	0.415984	0.277366	2.08378	0.286894	0.807512	0.984659	2.08295	0.397059	0.735749
BHLHA15	0.192054	0.268142	0.880791	0.554618	0.930458	0.263837	0.216249	0.270163	0.647036	1.23394	0.653116	0.975662	0.144341	0.22943	0.173231	1.23301	0.341457	0.282055	0.27036	1.12583	1.54874	0.421636	0.477438	0.315071	0.465301	1.06639	0.950689	0.210429	0.518683	0.968804	1.22817	0.440721	0.426812	0.362077	0.554424	0.427113	1.12958	0.872965	0.367792	0.335413	1.37751	0.373347	0.961333	0.765595	0.677636	0.395308	0.642113
BHLHE22	0.192054	0.268142	0.85934	0.554618	0.863169	0.263837	0.216249	0.268256	0.611468	1.23394	0.653116	0.975662	0.1402	0.198279	0.173231	1.23301	0.341457	0.264533	0.27036	1.04886	1.54874	0.421636	0.477438	0.315071	0.438664	1.06639	0.950689	0.210429	0.518683	0.946604	1.22817	0.440721	0.426812	0.362077	0.551148	0.427113	1.00032	0.752534	0.367792	0.335413	1.37751	0.373347	0.961333	0.739778	0.668891	0.395308	0.571549
BHLHE23	0.192054	0.268142	0.85934	0.554618	0.863169	0.263837	0.216249	0.268256	0.611468	1.23394	0.653116	0.975662	0.1402	0.198279	0.173231	1.23301	0.341457	0.264533	0.27036	1.04886	1.54874	0.421636	0.477438	0.315071	0.438664	1.06639	0.950689	0.210429	0.518683	0.946604	1.22817	0.440721	0.426812	0.362077	0.551148	0.427113	1.00032	0.752534	0.367792	0.335413	1.37751	0.373347	0.961333	0.739778	0.668891	0.395308	0.571549
BHLHE40	1.37868	1.4222	0.805932	0.858858	0.804776	1.10342	0.817773	0.377358	0.296755	0.512087	0.763768	0.560065	0.427135	0.568802	0.413516	0.652513	0.834767	0.453426	0.866051	0.43011	0.537608	0.218586	1.00459	0.648958	0.624785	0.887276	0.603066	0.586747	0.965078	0.950093	0.785913	0.238742	1.1081	0.919039	0.573275	0.992528	1.28465	0.35657	0.44141	0.858945	0.664537	0.576678	0.989335	0.787952	0.401635	0.531183	0.871025
BHLHE41	1.37868	1.4222	0.805932	0.858858	0.804776	1.10342	0.817773	0.377358	0.296755	0.512087	0.763768	0.560065	0.427135	0.568802	0.413516	0.652513	0.834767	0.453426	0.866051	0.43011	0.537608	0.218586	1.00459	0.648958	0.624785	0.887276	0.603066	0.586747	0.965078	0.950093	0.785913	0.238742	1.1081	0.919039	0.573275	0.992528	1.28465	0.35657	0.44141	0.858945	0.664537	0.576678	0.989335	0.787952	0.401635	0.531183	0.871025
BSX	0.244245	0.169556	0.841377	0.458895	1.03631	0.166363	0.200483	0.303339	1.35512	1.96302	0.771271	1.77271	0.323259	0.633941	0.110237	1.80997	0.470579	0.350948	0.261692	1.9844	0.935462	1.41457	0.403499	0.208471	0.515032	1.49042	1.1824	0.124923	0.405268	0.974263	1.49449	1.99803	0.30335	0.167144	0.5889	0.216864	0.813628	2.6643	0.461365	0.331042	1.84858	0.335738	0.804566	0.933861	1.87912	0.423452	0.652381
CCDC169-SOHLH2	2.87046	1.14116	0.740116	1.01258	0.799236	1.97496	1.00928	0.668905	0.26294	0.326139	0.766384	0.414302	0.453929	0.842748	0.704441	0.368958	0.743154	0.676247	1.57192	0.388084	0.196177	0.0923056	1.34878	0.878543	0.76527	0.680043	0.448823	0.864024	1.35298	0.892716	0.486081	0.201734	1.48952	1.08769	0.636116	1.10632	1.06026	0.281729	0.54079	1.0774	0.418043	0.761084	0.974239	0.754048	0.391379	0.760096	1.04471
CDX1	0.105418	0.0410527	0.91283	0.384802	1.21715	0.106942	0.0852297	0.2107	1.39056	1.85428	0.722798	2.00851	0.258671	0.433482	0.0924897	2.13644	0.306629	0.373704	0.228292	2.7085	0.764864	1.43902	0.331545	0.156491	0.531216	1.62129	1.07409	0.0857327	0.386975	0.99353	1.93132	2.20247	0.253935	0.103771	0.617105	0.170903	1.36764	2.36309	0.410257	0.267862	2.15818	0.289158	0.861798	0.983702	2.02283	0.425135	0.728292
CDX2	0.105418	0.0410527	0.91283	0.384802	1.21715	0.106942	0.0852297	0.2107	1.39056	1.85428	0.722798	2.00851	0.258671	0.433482	0.0924897	2.13644	0.306629	0.373704	0.228292	2.7085	0.764864	1.43902	0.331545	0.156491	0.531216	1.62129	1.07409	0.0857327	0.386975	0.99353	1.93132	2.20247	0.253935	0.103771	0.617105	0.170903	1.36764	2.36309	0.410257	0.267862	2.15818	0.289158	0.861798	0.983702	2.02283	0.425135	0.728292
CDX4	0.105418	0.0410527	0.91283	0.384802	1.21715	0.106942	0.0852297	0.2107	1.39056	1.85428	0.722798	2.00851	0.258671	0.433482	0.0924897	2.13644	0.306629	0.373704	0.228292	2.7085	0.764864	1.43902	0.331545	0.156491	0.531216	1.62129	1.07409	0.0857327	0.386975	0.99353	1.93132	2.20247	0.253935	0.103771	0.617105	0.170903	1.36764	2.36309	0.410257	0.267862	2.15818	0.289158	0.861798	0.983702	2.02283	0.425135	0.728292
CEBPA	0.405238	0.250729	0.850869	0.493118	0.923042	0.395619	0.192458	0.239934	1.30966	1.86214	0.738762	1.28247	0.262166	0.370876	0.174549	1.4275	0.404899	0.326249	0.462685	1.14414	1.27061	1.21896	0.573169	0.273498	0.53964	1.35306	0.961201	0.188839	0.600087	0.947945	1.32525	1.2955	0.495443	0.305414	0.536746	0.408042	1.65761	1.6084	0.396438	0.399837	1.54972	0.251898	0.916736	0.859214	1.32009	0.408607	0.773152
CEBPB	0.405238	0.250729	0.850869	0.493118	0.923042	0.395619	0.192458	0.239934	1.30966	1.86214	0.738762	1.28247	0.262166	0.370876	0.174549	1.4275	0.404899	0.326249	0.462685	1.14414	1.27061	1.21896	0.573169	0.273498	0.53964	1.35306	0.961201	0.188839	0.600087	0.947945	1.32525	1.2955	0.495443	0.305414	0.536746	0.408042	1.65761	1.6084	0.396438	0.399837	1.54972	0.251898	0.916736	0.859214	1.32009	0.408607	0.773152
CEBPD	0.405238	0.250729	0.850869	0.493118	0.923042	0.395619	0.192458	0.239934	1.30966	1.86214	0.738762	1.28247	0.262166	0.370876	0.174549	1.4275	0.404899	0.326249	0.462685	1.14414	1.27061	1.21896	0.573169	0.273498	0.53964	1.35306	0.961201	0.188839	0.600087	0.947945	1.32525	1.2955	0.495443	0.305414	0.536746	0.408042	1.65761	1.6084	0.396438	0.399837	1.54972	0.251898	0.916736	0.859214	1.32009	0.408607	0.773152
CEBPE	0.405238	0.250729	0.850869	0.493118	0.923042	0.395619	0.192458	0.239934	1.30966	1.86214	0.738762	1.28247	0.262166	0.370876	0.174549	1.4275	0.404899	0.326249	0.462685	1.14414	1.27061	1.21896	0.573169	0.273498	0.53964	1.35306	0.961201	0.188839	0.600087	0.947945	1.32525	1.2955	0.495443	0.305414	0.536746	0.408042	1.65761	1.6084	0.396438	0.399837	1.54972	0.251898	0.916736	0.859214	1.32009	0.408607	0.773152
CEBPG	0.30213	0.202247	0.82387	0.48176	0.807742	0.301768	0.141363	0.179755	0.867257	1.36346	0.635838	1.09181	0.194862	0.259733	0.125688	1.2941	0.249471	0.275867	0.3532	0.824868	1.77946	0.779705	0.540712	0.204047	0.462629	1.12578	0.74442	0.133509	0.588734	0.868847	1.2176	0.785614	0.488526	0.228095	0.479229	0.370464	1.29991	1.01301	0.335542	0.360967	1.47596	0.222935	0.929393	0.745915	0.927166	0.347635	0.607188
CLOCK	0.912983	0.952261	0.944643	1.17072	0.915525	1.04793	0.904741	0.890517	0.370932	0.624372	1.04877	0.494625	0.301278	0.357115	0.875324	0.412903	0.543549	0.522783	0.786539	0.512054	0.144215	0.117893	1.34283	1.09546	0.746376	0.499595	0.882803	1.02703	1.36543	1.02809	0.400146	0.171357	1.47479	1.44501	0.917511	1.31424	0.82441	0.648728	0.610732	0.996597	0.59374	0.882953	1.03018	0.943527	0.437657	0.787382	0.946239
CREB1	1.72363	0.862958	0.636322	0.485052	0.674534	0.674436	0.421931	0.12721	0.389626	1.12096	0.560821	0.765565	0.225125	0.286651	0.0776285	1.06816	0.661045	0.332886	0.623075	0.549849	0.803247	0.410571	0.408395	0.147867	0.381635	1.71604	0.725166	0.0939904	0.466074	0.885231	1.14605	0.415173	0.506823	0.299069	0.452332	0.555873	1.06294	0.593713	0.266491	0.358501	1.14144	0.19617	0.829939	0.651061	0.547015	0.246948	0.473156
CREB5	0.910693	0.47795	0.723562	0.399869	0.76348	0.410225	0.250677	0.140806	0.675197	1.31974	0.54246	0.969523	0.16154	0.264276	0.068955	1.34814	0.464073	0.290241	0.43066	0.766777	1.56806	0.665241	0.322423	0.138617	0.379187	1.52696	0.69277	0.0758244	0.412498	0.852539	1.32779	0.648326	0.341281	0.217877	0.442422	0.393837	0.979082	0.807581	0.28418	0.226813	1.46751	0.194172	0.863916	0.662493	0.789254	0.26229	0.50435
CREM	1.72363	0.862958	0.636322	0.485052	0.674534	0.674436	0.421931	0.12721	0.389626	1.12096	0.560821	0.765565	0.225125	0.286651	0.0776285	1.06816	0.661045	0.332886	0.623075	0.549849	0.803247	0.410571	0.408395	0.147867	0.381635	1.71604	0.725166	0.0939904	0.466074	0.885231	1.14605	0.415173	0.506823	0.299069	0.452332	0.555873	1.06294	0.593713	0.266491	0.358501	1.14144	0.19617	0.829939	0.651061	0.547015	0.246948	0.473156
CRX	0.140787	0.118669	0.894716	0.388064	1.12005	0.115051	0.211599	0.29811	1.2321	1.69483	0.627802	1.91047	0.336768	0.557016	0.142842	2.084	0.408489	0.406612	0.25627	2.24603	1.55307	1.87405	0.345111	0.17169	0.557224	1.65576	0.899278	0.101955	0.336623	0.951014	1.83229	2.1405	0.200088	0.141501	0.583848	0.176513	1.2356	1.88591	0.471207	0.284082	1.99722	0.329737	0.836173	0.978848	1.80107	0.450093	0.745062
CXXC1	5.52444	0.437222	0.435692	0.951939	0.74325	3.48387	1.04775	1.1511	0.262666	0.26207	0.47693	0.376557	0.226336	2.22009	0.896646	0.210255	0.328619	0.528226	2.94698	0.345432	0.231224	0.0617079	0.951162	0.589028	0.790113	0.379265	0.295115	1.02603	1.60381	0.634255	0.29602	0.157474	1.40046	0.924696	0.671922	0.899669	0.235534	0.432615	0.572353	0.618711	0.372285	0.846413	0.728356	0.433765	0.44899	0.778986	0.92277
DBP	0.318673	0.0888196	0.802778	0.430951	0.817425	0.194302	0.0888933	0.177333	0.795652	1.65599	0.609547	1.24546	0.143912	0.294251	0.0697541	1.49907	0.162033	0.267491	0.272695	1.07364	1.58969	0.819431	0.361841	0.134366	0.383429	1.61977	0.869821	0.0598755	0.438908	0.921585	1.42062	0.766089	0.340194	0.109547	0.476904	0.314032	1.04321	1.19277	0.320053	0.227386	1.64046	0.207383	0.87039	0.715681	1.00808	0.315799	0.530909
DBX1	0.120186	0.0178724	0.88384	0.302588	1.26404	0.105374	0.0669491	0.20972	0.986366	1.89904	0.578759	1.86255	0.236725	0.44763	0.0664205	2.33634	0.278466	0.391489	0.217739	2.81826	1.20336	1.68751	0.246143	0.172287	0.476341	1.81879	0.828568	0.0765889	0.299166	0.911827	2.1817	2.45415	0.149048	0.100014	0.606995	0.153384	1.4009	1.24877	0.327484	0.204911	2.35288	0.244071	0.819174	0.989401	1.53379	0.368857	0.705614
DBX2	0.111859	0.0112354	0.86163	0.268901	1.21334	0.0938082	0.0417641	0.155302	0.997974	1.87444	0.553147	1.81443	0.229017	0.425836	0.0267474	2.32421	0.23136	0.376092	0.210383	2.54202	1.50569	1.7594	0.240099	0.127319	0.463352	1.83637	0.775883	0.0167876	0.282124	0.899556	2.18362	2.34035	0.134126	0.0645396	0.554275	0.145609	1.44914	1.18063	0.29045	0.189072	2.3403	0.2146	0.785312	0.953267	1.48956	0.328089	0.692529
DLX1	0.123463	0.0256345	0.895805	0.348459	1.18458	0.0790424	0.0770898	0.197718	1.62092	2.13883	0.721153	2.04768	0.324934	0.535038	0.04025	2.15715	0.374452	0.370254	0.229323	2.5193	0.945807	1.73377	0.331389	0.119546	0.549617	1.66234	1.04258	0.0401878	0.32139	0.982843	1.81862	2.87109	0.173531	0.0749412	0.572685	0.134079	1.24745	2.45779	0.402148	0.256725	2.20198	0.287574	0.815829	1.03981	2.13955	0.391017	0.759144
DLX2	0.113071	0.025481	0.894682	0.345841	1.16837	0.0815976	0.065619	0.194409	1.61065	2.14734	0.714953	2.01346	0.31505	0.526095	0.04025	2.15715	0.374452	0.370333	0.222456	2.42879	1.04179	1.80117	0.326181	0.123995	0.521698	1.66633	1.04147	0.0401878	0.32139	0.978374	1.82212	2.82327	0.173531	0.0749412	0.572685	0.139205	1.26734	2.31664	0.399167	0.256725	2.20198	0.284304	0.815829	1.02154	2.07552	0.378273	0.731445
DLX3	0.123463	0.025481	0.895805	0.348459	1.18458	0.0815976	0.0770898	0.197718	1.62092	2.14734	0.721153	2.04768	0.31505	0.535038	0.0382417	2.20294	0.358644	0.370333	0.229323	2.5193	0.945807	1.73377	0.331389	0.119546	0.549617	1.66234	1.04147	0.0367491	0.315083	0.978374	1.81862	2.87109	0.168216	0.0737886	0.572209	0.139205	1.24745	2.45779	0.402148	0.254088	2.21058	0.287574	0.808401	1.03981	2.13955	0.391017	0.759144
DLX4	0.122451	0.0255577	0.896142	0.353867	1.17935	0.0809811	0.0730621	0.20119	1.61579	2.13477	0.718053	2.03057	0.322569	0.530567	0.0408844	2.15423	0.383574	0.370533	0.227843	2.47405	0.993797	1.74916	0.33195	0.125112	0.540426	1.65857	1.04203	0.0416828	0.322697	0.980609	1.80484	2.84809	0.17727	0.0753566	0.57358	0.136642	1.2574	2.38722	0.405271	0.259247	2.2002	0.292603	0.818252	1.03209	2.10753	0.391825	0.745295
DLX5	0.127647	0.0337034	0.896704	0.355176	1.18746	0.0810979	0.0787975	0.202845	1.64992	2.15188	0.729025	2.09004	0.319992	0.537601	0.0398803	2.17713	0.366548	0.367433	0.234368	2.5374	0.942109	1.71465	0.334554	0.118937	0.554386	1.65658	1.0795	0.0399635	0.318236	0.994893	1.8031	2.872	0.170874	0.0743649	0.572447	0.129749	1.24339	2.64761	0.406762	0.257929	2.20503	0.294238	0.812115	1.04123	2.20959	0.398197	0.760934
DLX6	0.123463	0.0256345	0.895805	0.348459	1.18458	0.0790424	0.0770898	0.197718	1.62092	2.13883	0.721153	2.04768	0.324934	0.535038	0.04025	2.15715	0.374452	0.370254	0.229323	2.5193	0.945807	1.73377	0.331389	0.119546	0.549617	1.66234	1.04258	0.0401878	0.32139	0.982843	1.81862	2.87109	0.173531	0.0749412	0.572685	0.134079	1.24745	2.45779	0.402148	0.256725	2.20198	0.287574	0.815829	1.03981	2.13955	0.391017	0.759144
DMBX1	0.127958	0.0320627	0.906472	0.367655	1.14413	0.074484	0.0743819	0.219218	1.58783	2.21555	0.745379	2.12239	0.311692	0.516677	0.0443218	2.18726	0.315667	0.384686	0.24022	2.43246	0.821142	1.64258	0.335715	0.109366	0.596147	1.72891	1.1935	0.0490239	0.305093	1.01947	1.73923	2.53207	0.162077	0.0726496	0.575251	0.125409	1.18071	3.21485	0.448508	0.245156	2.1693	0.302253	0.825725	1.04303	2.31653	0.412021	0.776925
DMRT1	0.21741	0.136123	0.911655	0.368947	1.08195	0.233787	0.132086	0.198899	1.19434	2.14965	0.575666	1.68321	0.258563	0.516387	0.134419	2.07639	0.335792	0.378235	0.278453	1.60096	1.48035	1.65508	0.352476	0.184606	0.533053	2.21743	0.715578	0.0968307	0.400203	0.981986	2.01543	1.88661	0.285171	0.249446	0.555907	0.408129	1.64216	0.642893	0.321063	0.264658	2.16977	0.224021	0.889104	0.910035	1.43001	0.371033	0.84755
DMRT2	0.125192	0.0547147	0.908456	0.275144	1.10727	0.14237	0.0718068	0.17496	1.14174	2.08388	0.479617	1.66109	0.232027	0.486307	0.0553024	2.24555	0.170017	0.366527	0.243131	1.37928	1.56187	1.74467	0.277973	0.153219	0.513137	2.38199	0.554192	0.0372189	0.331866	0.958222	2.21249	1.82934	0.191314	0.159258	0.531564	0.30643	1.64914	0.357495	0.257579	0.2091	2.30101	0.215357	0.857321	0.910056	1.29237	0.307092	0.85681
DMRT3	0.210556	0.232589	0.919294	0.421248	1.08859	0.258547	0.172606	0.187791	0.886062	1.79942	0.589859	1.45027	0.294917	0.497137	0.156328	1.86165	0.33347	0.415381	0.252751	1.41965	1.28398	1.26257	0.393664	0.206244	0.53686	2.26948	0.768935	0.101995	0.427257	1.00342	1.90208	1.35733	0.330409	0.320634	0.551597	0.509512	1.58252	0.542435	0.322371	0.318809	1.89005	0.229285	0.899733	0.924092	1.16409	0.383616	0.893467
DMRTA2	0.142283	0.0803411	0.902441	0.344336	1.04034	0.166445	0.0823185	0.171892	1.02694	1.99377	0.523751	1.52186	0.223968	0.447384	0.08033	1.92892	0.197149	0.360589	0.232444	1.34768	1.6	1.34861	0.314989	0.156986	0.507519	2.24724	0.69232	0.0517934	0.359618	0.960394	1.94722	1.43076	0.237908	0.190525	0.52433	0.363551	1.65111	0.446903	0.287818	0.226669	2.00078	0.213748	0.87247	0.877557	1.23253	0.319441	0.821531
DMRTC2	0.169126	0.0143378	0.884238	0.334851	1.01885	0.168368	0.0576477	0.172178	1.11387	2.08561	0.543085	1.54242	0.166687	0.336436	0.0723837	2.03435	0.198482	0.316807	0.241719	1.38198	1.52174	1.15351	0.273357	0.161269	0.479478	2.33385	0.789939	0.0714005	0.329883	0.97414	2.00002	1.29048	0.208923	0.152039	0.54163	0.321045	1.68255	0.680572	0.301561	0.18265	2.11182	0.20561	0.88848	0.824719	1.25252	0.329215	0.752319
DNMT1	4.37253	0.481653	0.560528	1.043	0.808956	3.01639	1.05434	1.29353	0.331493	0.385392	0.584539	0.463133	0.213678	1.64349	1.02481	0.317912	0.370853	0.4716	2.45606	0.486136	0.350079	0.0777571	0.954747	0.718864	0.875883	0.451173	0.432545	1.20746	1.60076	0.671887	0.371629	0.172634	1.34649	1.02963	0.86847	0.865058	0.252297	0.58536	0.719146	0.638535	0.490198	0.901753	0.776981	0.546759	0.492434	0.912062	0.926507
DRGX	0.127958	0.0345793	0.888752	0.381535	1.14869	0.0736449	0.0816902	0.222184	1.61588	2.15068	0.764396	2.15444	0.309775	0.500827	0.0462675	2.16608	0.315667	0.379099	0.24022	2.50076	0.725012	1.47524	0.346116	0.109366	0.58692	1.69344	1.22012	0.052129	0.312781	1.02136	1.71634	2.4984	0.171111	0.0716172	0.575251	0.123124	1.18071	3.21485	0.448508	0.261971	2.14809	0.302253	0.802964	1.0261	2.36332	0.415195	0.766338
E2F1	2.44246	0.0659143	0.695709	0.913231	0.849293	2.26928	0.322373	0.640014	0.702841	0.906084	0.572967	0.804662	0.353485	0.636025	0.730011	0.686279	0.153534	0.630951	2.91754	0.620138	0.744828	0.778822	0.872657	0.639807	0.911691	0.854567	0.294762	0.994105	1.75926	0.670591	0.751632	1.14471	1.26694	0.677076	0.719488	0.67487	0.63228	0.34554	0.699597	0.59041	0.791161	0.798766	0.824506	0.6364	0.892971	0.955191	1.26499
E2F2	3.19004	0.0564842	0.687815	0.913231	0.849293	2.99936	0.25642	0.524143	0.702841	0.906084	0.57284	0.804662	0.373941	0.555435	0.759467	0.686279	0.150165	0.674183	3.95211	0.620138	0.758939	0.778822	0.847873	0.757637	1.09512	0.854567	0.3009	1.2427	2.21917	0.644965	0.751632	1.14471	1.37076	0.682449	0.660868	0.622544	0.733651	0.34554	0.79392	0.626207	0.791161	0.919474	0.84853	0.6364	0.892971	1.17492	1.46246
E2F3	2.91877	0.0740615	0.683128	0.875874	0.84238	2.72751	0.300611	0.542853	0.661457	0.864883	0.572904	0.774124	0.363713	0.565894	0.749224	0.674695	0.188563	0.652567	3.53755	0.613952	0.757881	0.598637	0.830675	0.712683	1.0034	0.849452	0.297831	1.16905	2.05904	0.665386	0.734028	0.984001	1.30187	0.675245	0.683674	0.636623	0.687012	0.347331	0.739817	0.59845	0.789438	0.824343	0.857911	0.623422	0.866544	1.09527	1.36372
E2F4	3.02204	0.325824	0.645548	0.946788	0.713809	2.48776	0.462665	0.691453	0.56029	0.627523	0.636264	0.564253	0.363083	0.637818	0.748786	0.46559	0.207445	0.597706	3.02068	0.360685	0.683864	0.314271	0.869627	0.718721	0.912386	0.60782	0.432406	1.10312	1.88221	0.68754	0.532429	0.401949	1.28709	0.801813	0.740163	0.739138	0.518556	0.415365	0.736758	0.643802	0.622031	0.88645	0.867014	0.572114	0.603318	0.94162	1.13221
E2F5	3.02204	0.325824	0.645548	0.946788	0.713809	2.48776	0.462665	0.691453	0.56029	0.627523	0.636264	0.564253	0.363083	0.637818	0.748786	0.46559	0.207445	0.597706	3.02068	0.360685	0.683864	0.314271	0.869627	0.718721	0.912386	0.60782	0.432406	1.10312	1.88221	0.68754	0.532429	0.401949	1.28709	0.801813	0.740163	0.739138	0.518556	0.415365	0.736758	0.643802	0.622031	0.88645	0.867014	0.572114	0.603318	0.94162	1.13221
EGR1	1.36833	0.204928	1.04101	1.24981	0.895553	1.2839	0.932064	1.82405	0.366499	0.730522	0.861293	0.598831	0.169569	0.356482	1.54409	0.62071	0.300662	0.677422	1.31515	0.567337	0.49434	0.165686	0.83909	1.33095	1.16075	0.934128	0.540717	2.0202	1.34704	0.841974	0.674085	0.195232	1.1378	1.43291	1.70596	1.0069	0.757384	0.303625	1.31724	0.651802	0.675716	1.41238	1.12045	0.852385	0.433385	1.30269	0.915342
EGR2	1.31689	0.207282	1.02677	1.2486	0.894313	1.07831	0.924581	1.80704	0.444257	0.76147	0.859135	0.620141	0.169703	0.366379	1.5153	0.685047	0.329669	0.580435	1.069	0.619651	0.46521	0.208087	0.827569	1.3117	1.1088	0.946848	0.585187	1.99701	1.34604	0.839674	0.726765	0.240542	1.13665	1.41095	1.69628	0.973672	0.794027	0.339387	1.2932	0.651309	0.691478	1.37447	1.12141	0.852351	0.488135	1.27292	0.899556
EGR3	1.36833	0.212707	1.04101	1.24981	0.878132	1.2839	0.932064	1.82405	0.377743	0.730522	0.861293	0.598831	0.158255	0.384329	1.54409	0.62071	0.29569	0.638206	1.32019	0.574171	0.49434	0.191961	0.83909	1.33095	1.16075	0.934128	0.593716	2.0202	1.34704	0.841974	0.674085	0.220151	1.1378	1.43291	1.70596	1.0069	0.757384	0.36062	1.31724	0.651802	0.675716	1.41238	1.11043	0.845544	0.453152	1.30269	0.922729
EGR4	1.36833	0.204928	1.04101	1.24981	0.895553	1.2839	0.932064	1.82405	0.366499	0.730522	0.861293	0.598831	0.169569	0.356482	1.54409	0.62071	0.300662	0.677422	1.31515	0.567337	0.49434	0.165686	0.83909	1.33095	1.16075	0.934128	0.540717	2.0202	1.34704	0.841974	0.674085	0.195232	1.1378	1.43291	1.70596	1.0069	0.757384	0.303625	1.31724	0.651802	0.675716	1.41238	1.12045	0.852385	0.433385	1.30269	0.915342
EHF	1.01943	0.474924	1.01352	0.961538	0.931532	0.752999	1.52194	1.44561	1.58051	1.27624	0.888284	1.09602	0.539376	0.72921	1.00239	1.05248	0.721322	1.01362	0.636406	0.810739	1.40174	1.8142	0.827494	0.791978	1.12117	1.10869	0.670162	0.794534	0.863662	0.849483	0.997723	1.61568	0.753886	0.952202	1.11048	0.613427	0.610109	0.584681	1.03934	0.859088	1.19579	1.01106	1.01478	1.03451	1.15433	0.868063	0.772145
ELF1	1.06963	0.457393	0.965452	0.839953	0.959064	0.797658	1.37921	1.26731	1.51463	1.28203	0.800601	1.20239	0.484073	0.735186	0.907685	1.13617	0.751983	0.812321	0.61628	0.948607	1.4075	2.21047	0.761899	0.651767	0.896777	1.15466	0.622594	0.673941	0.838552	0.818445	1.10395	2.04821	0.691979	0.856162	0.945548	0.570701	0.740266	0.542199	0.885061	0.739731	1.29086	0.821948	1.01081	1.01424	1.22673	0.803395	0.736003
ELF2	1.06963	0.457393	0.965452	0.839953	0.959064	0.797658	1.37921	1.26731	1.51463	1.28203	0.800601	1.20239	0.484073	0.735186	0.907685	1.13617	0.751983	0.812321	0.61628	0.948607	1.4075	2.21047	0.761899	0.651767	0.896777	1.15466	0.622594	0.673941	0.838552	0.818445	1.10395	2.04821	0.691979	0.856162	0.945548	0.570701	0.740266	0.542199	0.885061	0.739731	1.29086	0.821948	1.01081	1.01424	1.22673	0.803395	0.736003
ELF3	0.776683	0.375965	1.01352	0.848938	0.977792	0.576903	1.26122	1.21921	1.6465	1.45385	0.870477	1.3343	0.522178	0.710522	0.810391	1.2487	0.670942	0.940413	0.528634	1.02375	1.45971	2.06696	0.740709	0.675122	1.04796	1.30193	0.659669	0.639386	0.751468	0.848562	1.18806	2.315	0.635993	0.785495	1.03072	0.499268	0.724664	0.584681	0.963305	0.757508	1.40656	0.897161	1.01201	1.03451	1.37512	0.770545	0.769433
ELF4	1.06963	0.457393	0.965452	0.839953	0.959064	0.797658	1.37921	1.26731	1.51463	1.28203	0.800601	1.20239	0.484073	0.735186	0.907685	1.13617	0.751983	0.812321	0.61628	0.948607	1.4075	2.21047	0.761899	0.651767	0.896777	1.15466	0.622594	0.673941	0.838552	0.818445	1.10395	2.04821	0.691979	0.856162	0.945548	0.570701	0.740266	0.542199	0.885061	0.739731	1.29086	0.821948	1.01081	1.01424	1.22673	0.803395	0.736003
ELF5	1.01943	0.474924	1.01352	0.961538	0.931532	0.752999	1.52194	1.44561	1.58051	1.27624	0.888284	1.09602	0.539376	0.72921	1.00239	1.05248	0.721322	1.01362	0.636406	0.810739	1.40174	1.8142	0.827494	0.791978	1.12117	1.10869	0.670162	0.794534	0.863662	0.849483	0.997723	1.61568	0.753886	0.952202	1.11048	0.613427	0.610109	0.584681	1.03934	0.859088	1.19579	1.01106	1.01478	1.03451	1.15433	0.868063	0.772145
ELK1	1.80937	0.622761	0.896455	1.02782	0.905919	1.25473	1.92422	1.65897	1.09362	0.780485	0.786857	0.827326	0.388452	0.729414	1.24656	0.793535	0.744985	0.827356	0.776823	0.64057	0.93107	1.06725	0.916732	0.71115	0.93132	0.753938	0.472036	0.878081	1.05429	0.737374	0.744698	0.98827	0.932012	1.1734	0.957422	0.749729	0.466674	0.473926	0.891375	0.87799	0.909764	0.980763	1.00139	0.917069	0.848913	0.972163	0.695037
ELK3	1.80937	0.622761	0.896455	1.02782	0.897059	1.25473	1.92422	1.65897	1.11301	0.780485	0.786857	0.827326	0.388452	0.729414	1.24656	0.793535	0.744985	0.827356	0.776823	0.637526	0.981211	1.32862	0.916732	0.71115	0.93132	0.753938	0.467357	0.878081	1.05429	0.735152	0.744698	1.14689	0.932012	1.1734	0.957422	0.749729	0.466674	0.473926	0.891375	0.87799	0.909764	0.980763	0.9947	0.917069	0.897598	0.972163	0.695037
ELK4	1.83127	0.638599	0.889954	1.0474	0.895367	1.2738	1.94606	1.69148	1.10332	0.773566	0.786081	0.801816	0.386996	0.759244	1.26955	0.766922	0.732241	0.822876	0.800879	0.632034	0.956141	1.19794	0.925474	0.723417	0.935003	0.744229	0.466934	0.89841	1.05953	0.733955	0.714377	1.06758	0.945877	1.19578	0.971213	0.750237	0.447798	0.476158	0.890825	0.886832	0.887078	1.01058	0.989582	0.915588	0.873255	0.968053	0.694201
EMX1	0.135119	0.220029	0.873688	0.441938	1.12388	0.103671	0.16636	0.25004	1.36183	1.88233	0.768408	2.00532	0.332636	0.447436	0.106878	2.04756	0.474157	0.444789	0.247899	2.39868	0.673753	1.15084	0.357746	0.171192	0.625994	1.56394	1.28339	0.104361	0.337523	1.03435	1.72999	1.98502	0.219497	0.141535	0.58806	0.197269	1.06899	3.06552	0.496711	0.298045	2.00956	0.322228	0.806549	1.00476	2.27297	0.467164	0.761006
EMX2	0.135119	0.220029	0.873688	0.441938	1.12388	0.103671	0.16636	0.25004	1.36183	1.88233	0.768408	2.00532	0.332636	0.447436	0.106878	2.04756	0.474157	0.444789	0.247899	2.39868	0.673753	1.15084	0.357746	0.171192	0.625994	1.56394	1.28339	0.104361	0.337523	1.03435	1.72999	1.98502	0.219497	0.141535	0.58806	0.197269	1.06899	3.06552	0.496711	0.298045	2.00956	0.322228	0.806549	1.00476	2.27297	0.467164	0.761006
EN1	0.1279	0.00560702	0.87321	0.302069	1.14319	0.0943653	0.0411534	0.167541	1.20237	1.98695	0.614934	1.86474	0.271496	0.443728	0.025509	2.19002	0.424447	0.366732	0.237159	2.30908	1.36466	1.81055	0.290075	0.114296	0.49659	1.80087	0.882522	0.019067	0.294999	0.925231	1.97064	2.44438	0.15139	0.0582447	0.541698	0.139065	1.50448	1.8965	0.358221	0.224081	2.21127	0.266222	0.806665	0.969117	1.77189	0.341048	0.695296
EN2	0.1279	0.00560702	0.87321	0.302069	1.14319	0.0943653	0.0411534	0.167541	1.20237	1.98695	0.614934	1.86474	0.271496	0.443728	0.025509	2.19002	0.424447	0.366732	0.237159	2.30908	1.36466	1.81055	0.290075	0.114296	0.49659	1.80087	0.882522	0.019067	0.294999	0.925231	1.97064	2.44438	0.15139	0.0582447	0.541698	0.139065	1.50448	1.8965	0.358221	0.224081	2.21127	0.266222	0.806665	0.969117	1.77189	0.341048	0.695296
EOMES	0.662681	0.74191	0.939546	0.758584	0.894576	0.646511	0.452892	0.322149	0.779759	1.12963	0.842783	0.879337	0.296419	0.466013	0.476676	1.01708	0.690286	0.506242	0.534206	0.675522	0.988381	0.868852	0.740203	0.497014	0.698726	1.30776	0.81917	0.451236	0.776093	1.03257	1.06354	0.805944	0.75614	0.773708	0.661766	0.999517	1.38594	0.632861	0.55702	0.579605	1.16252	0.472501	1.00524	0.880126	0.81205	0.526206	0.862766
ERF	1.3019	0.563375	0.947798	0.98812	0.930286	0.952496	1.79321	1.5466	1.26664	0.856079	0.785305	0.970215	0.388452	0.760407	1.09938	0.902241	0.719497	0.827356	0.693763	0.806308	1.10753	1.47854	0.891351	0.71115	0.93132	0.800158	0.569693	0.786706	0.971876	0.79458	0.853603	1.5728	0.863516	1.07024	0.957422	0.639504	0.587007	0.502961	0.88363	0.854706	1.04548	0.980741	1.0062	0.970554	1.01851	0.904658	0.695586
ERG	1.64526	0.607668	0.93144	1.05647	0.916335	1.18304	1.91163	1.69661	1.18902	0.80586	0.829448	0.845508	0.399603	0.744911	1.24937	0.791694	0.76547	0.931806	0.761417	0.701415	0.982929	1.28307	0.9223	0.790751	1.03118	0.74601	0.50509	0.912397	1.03753	0.753403	0.740913	1.23505	0.933488	1.18527	1.03598	0.736092	0.467328	0.484433	0.966762	0.899446	0.918832	1.04292	1.01259	0.951398	0.911807	0.973403	0.720526
ESR1	0.234445	1.98329	0.955342	1.00537	0.88616	0.3748	1.17985	0.799959	0.552349	0.711742	0.990119	0.771843	0.490443	0.387873	0.972185	0.801259	1.699	0.814409	0.466014	0.543406	0.776235	0.563935	0.774416	0.927529	0.970726	1.05905	0.805309	1.02169	0.688663	0.856263	0.821242	0.524106	0.838233	1.08286	1.09205	1.1089	1.15358	0.33656	1.07702	0.972292	0.788821	0.880164	1.02158	0.978262	0.62577	0.725143	0.599779
ESR2	0.234445	1.98329	0.955342	1.00537	0.88616	0.3748	1.17985	0.799959	0.552349	0.711742	0.990119	0.771843	0.490443	0.387873	0.972185	0.801259	1.699	0.814409	0.466014	0.543406	0.776235	0.563935	0.774416	0.927529	0.970726	1.05905	0.805309	1.02169	0.688663	0.856263	0.821242	0.524106	0.838233	1.08286	1.09205	1.1089	1.15358	0.33656	1.07702	0.972292	0.788821	0.880164	1.02158	0.978262	0.62577	0.725143	0.599779
ESRRA	0.339063	1.0528	1.04077	1.03007	0.927295	0.449171	1.04905	1.08565	0.973275	0.911751	1.01637	1.00236	0.549523	0.529343	1.02826	0.924437	1.00197	1.12147	0.492644	0.721728	1.62138	1.64869	0.779739	1.21478	1.27646	1.04314	0.931202	1.12594	0.738956	0.925376	0.925602	0.927054	0.822139	1.01479	1.34849	0.993153	1.11375	0.591867	1.28961	0.878708	0.974638	1.00314	1.0597	1.0401	0.852048	0.840003	0.779671
ESRRB	0.339063	1.0528	1.04077	1.03007	0.927295	0.449171	1.04905	1.08565	0.973275	0.911751	1.01637	1.00236	0.549523	0.529343	1.02826	0.924437	1.00197	1.12147	0.492644	0.721728	1.62138	1.64869	0.779739	1.21478	1.27646	1.04314	0.931202	1.12594	0.738956	0.925376	0.925602	0.927054	0.822139	1.01479	1.34849	0.993153	1.11375	0.591867	1.28961	0.878708	0.974638	1.00314	1.0597	1.0401	0.852048	0.840003	0.779671
ESRRG	0.339063	1.0528	1.04077	1.03007	0.927295	0.449171	1.04905	1.08565	0.973275	0.911751	1.01637	1.00236	0.549523	0.529343	1.02826	0.924437	1.00197	1.12147	0.492644	0.721728	1.62138	1.64869	0.779739	1.21478	1.27646	1.04314	0.931202	1.12594	0.738956	0.925376	0.925602	0.927054	0.822139	1.01479	1.34849	0.993153	1.11375	0.591867	1.28961	0.878708	0.974638	1.00314	1.0597	1.0401	0.852048	0.840003	0.779671
ESX1	0.125478	0.053809	0.892174	0.402339	1.11526	0.0809901	0.0930669	0.229833	1.40989	2.1389	0.764452	1.96564	0.29678	0.475614	0.052956	2.02966	0.397524	0.372501	0.243425	2.33883	0.705597	1.34698	0.372306	0.118374	0.558675	1.68035	1.22392	0.0539918	0.321637	1.02698	1.67265	2.18115	0.175491	0.0861764	0.584176	0.156807	1.19449	2.90613	0.474275	0.286194	2.04448	0.342341	0.821408	0.983658	2.07084	0.443038	0.724661
ETS1	1.66377	0.62237	0.91328	1.03352	0.911772	1.20007	1.9364	1.68519	1.14267	0.818561	0.825514	0.836087	0.393727	0.726175	1.259	0.794226	0.73509	0.881709	0.75908	0.662973	1.018	1.3584	0.913556	0.752204	0.977876	0.766586	0.4823	0.888358	1.04667	0.744662	0.74704	1.20045	0.925471	1.18347	1.00646	0.744216	0.496801	0.462572	0.930695	0.880604	0.917063	0.984968	1.0049	0.941936	0.903247	0.963911	0.695804
ETS2	1.66377	0.62237	0.91328	1.03352	0.911772	1.20007	1.9364	1.68519	1.14267	0.818561	0.825514	0.836087	0.393727	0.726175	1.259	0.794226	0.73509	0.881709	0.75908	0.662973	1.018	1.3584	0.913556	0.752204	0.977876	0.766586	0.4823	0.888358	1.04667	0.744662	0.74704	1.20045	0.925471	1.18347	1.00646	0.744216	0.496801	0.462572	0.930695	0.880604	0.917063	0.984968	1.0049	0.941936	0.903247	0.963911	0.695804
ETV1	1.74099	0.616133	0.907584	1.02659	0.911772	1.23723	1.90782	1.64738	1.10417	0.805875	0.788972	0.836087	0.386996	0.73438	1.24633	0.794226	0.743565	0.853551	0.780237	0.673432	0.981661	1.32136	0.911019	0.734769	0.962113	0.766586	0.469696	0.886328	1.05088	0.736263	0.74704	1.20045	0.924856	1.17324	0.977529	0.73901	0.496801	0.445679	0.913236	0.868623	0.917063	0.994309	1.00286	0.929751	0.903247	0.970502	0.710038
ETV2	1.4463	0.563375	0.950499	1.03923	0.92052	1.06347	1.79321	1.60455	1.29548	0.813832	0.835409	0.941114	0.42046	0.730031	1.18425	0.806779	0.780966	0.88666	0.700367	0.738798	1.10753	1.50497	0.903256	0.74752	1.00037	0.758298	0.513251	0.872187	1.03895	0.758076	0.774767	1.56982	0.905985	1.10676	1.01511	0.657346	0.535535	0.534576	0.940264	0.883217	0.948064	0.989172	1.01678	0.990792	1.01851	0.958966	0.715529
ETV3	1.3019	0.563375	0.947798	0.98812	0.930286	0.952496	1.79321	1.5466	1.26664	0.856079	0.785305	0.970215	0.388452	0.760407	1.09938	0.902241	0.719497	0.827356	0.693763	0.806308	1.10753	1.47854	0.891351	0.71115	0.93132	0.800158	0.569693	0.786706	0.971876	0.79458	0.853603	1.5728	0.863516	1.07024	0.957422	0.639504	0.587007	0.502961	0.88363	0.854706	1.04548	0.980741	1.0062	0.970554	1.01851	0.904658	0.695586
ETV3L	1.3019	0.563375	0.947798	0.98812	0.930286	0.952496	1.79321	1.5466	1.26664	0.856079	0.785305	0.970215	0.388452	0.760407	1.09938	0.902241	0.719497	0.827356	0.693763	0.806308	1.10753	1.47854	0.891351	0.71115	0.93132	0.800158	0.569693	0.786706	0.971876	0.79458	0.853603	1.5728	0.863516	1.07024	0.957422	0.639504	0.587007	0.502961	0.88363	0.854706	1.04548	0.980741	1.0062	0.970554	1.01851	0.904658	0.695586
ETV4	1.79197	0.645417	0.907584	1.08768	0.910615	1.27736	2.00617	1.75671	1.05475	0.72358	0.807854	0.783764	0.393727	0.747806	1.32791	0.739964	0.75575	0.879422	0.816955	0.638267	0.922437	1.19539	0.951018	0.782462	0.996658	0.693024	0.469696	0.97165	1.10162	0.736263	0.6911	1.02487	0.985815	1.245	1.01791	0.780224	0.451132	0.443748	0.952834	0.914448	0.847803	1.05196	1.0049	0.929751	0.838449	1.02725	0.71312
ETV5	1.74099	0.616133	0.907584	1.02659	0.911772	1.23723	1.90782	1.64738	1.10417	0.805875	0.788972	0.836087	0.386996	0.73438	1.24633	0.794226	0.743565	0.853551	0.780237	0.673432	0.981661	1.32136	0.911019	0.734769	0.962113	0.766586	0.469696	0.886328	1.05088	0.736263	0.74704	1.20045	0.924856	1.17324	0.977529	0.73901	0.496801	0.445679	0.913236	0.868623	0.917063	0.994309	1.00286	0.929751	0.903247	0.970502	0.710038
ETV6	1.0947	0.489869	1.02282	1.03791	0.943047	0.875906	1.62817	1.56695	1.84743	1.06025	0.943857	1.11914	0.578214	0.803584	1.06504	0.911409	0.803433	0.951612	0.723819	0.802513	1.38142	2.06216	0.905262	0.840041	1.06719	0.847296	0.627024	0.898452	1.03479	0.811053	0.839375	2.05411	0.855886	1.05448	1.13903	0.588253	0.462743	0.644825	1.07677	0.914262	1.12248	1.09817	1.03893	1.08456	1.26446	0.964743	0.768661
ETV7	1.0947	0.489869	1.02282	1.03791	0.943047	0.875906	1.62817	1.56695	1.84743	1.06025	0.943857	1.11914	0.578214	0.803584	1.06504	0.911409	0.803433	0.951612	0.723819	0.802513	1.38142	2.06216	0.905262	0.840041	1.06719	0.847296	0.627024	0.898452	1.03479	0.811053	0.839375	2.05411	0.855886	1.05448	1.13903	0.588253	0.462743	0.644825	1.07677	0.914262	1.12248	1.09817	1.03893	1.08456	1.26446	0.964743	0.768661
EVX1	0.13177	0.194965	0.846207	0.405048	1.08651	0.0983592	0.167129	0.22801	1.19138	1.80752	0.752562	1.74392	0.317286	0.435788	0.0764521	1.94909	0.380674	0.37404	0.234269	2.19695	0.877963	1.11941	0.333111	0.161	0.522893	1.56354	1.24311	0.0699077	0.310471	1.01227	1.67912	1.70189	0.213438	0.130164	0.573429	0.195119	1.11309	3.01931	0.422536	0.282017	1.89436	0.253104	0.787724	0.94214	1.83112	0.414263	0.681984
EVX2	0.13177	0.194965	0.846207	0.405048	1.08651	0.0983592	0.167129	0.22801	1.19138	1.80752	0.752562	1.74392	0.317286	0.435788	0.0764521	1.94909	0.380674	0.37404	0.234269	2.19695	0.877963	1.11941	0.333111	0.161	0.522893	1.56354	1.24311	0.0699077	0.310471	1.01227	1.67912	1.70189	0.213438	0.130164	0.573429	0.195119	1.11309	3.01931	0.422536	0.282017	1.89436	0.253104	0.787724	0.94214	1.83112	0.414263	0.681984
FERD3L	0.174018	0.352738	0.874572	0.594805	0.838784	0.280425	0.253041	0.274967	0.518338	1.04529	0.667061	0.887076	0.134411	0.1815	0.193404	1.1217	0.408358	0.252609	0.27635	0.879815	1.59709	0.375809	0.528644	0.354551	0.447211	0.882637	0.947057	0.242054	0.558794	0.949161	1.12154	0.36237	0.478131	0.396616	0.549918	0.448736	0.930745	0.653658	0.39709	0.371632	1.25039	0.401112	0.991383	0.736769	0.59167	0.412725	0.560638
FEV	1.64526	0.607668	0.93144	1.05647	0.916335	1.18304	1.91163	1.69661	1.18902	0.80586	0.829448	0.845508	0.399603	0.744911	1.24937	0.791694	0.76547	0.931806	0.761417	0.701415	0.982929	1.28307	0.9223	0.790751	1.03118	0.74601	0.50509	0.912397	1.03753	0.753403	0.740913	1.23505	0.933488	1.18527	1.03598	0.736092	0.467328	0.484433	0.966762	0.899446	0.918832	1.04292	1.01259	0.951398	0.911807	0.973403	0.720526
FIGLA	0.893543	0.926402	1.05347	1.11035	0.93875	0.878619	0.736906	0.68812	0.421521	0.809985	0.958215	0.690787	0.291057	0.201613	0.685539	0.827916	0.833542	0.896597	0.802671	0.497735	1.02991	0.278515	1.06246	1.19946	1.08958	1.10776	1.04631	0.965374	0.910685	1.3015	1.08612	0.314166	1.08757	1.10308	0.948938	1.12614	1.66721	0.211911	0.885697	0.895528	0.816486	1.31522	0.991091	0.914496	0.483581	0.79651	1.04706
FLI1	1.64526	0.607668	0.93144	1.05647	0.916335	1.18304	1.91163	1.69661	1.18902	0.80586	0.829448	0.845508	0.399603	0.744911	1.24937	0.791694	0.76547	0.931806	0.761417	0.701415	0.982929	1.28307	0.9223	0.790751	1.03118	0.74601	0.50509	0.912397	1.03753	0.753403	0.740913	1.23505	0.933488	1.18527	1.03598	0.736092	0.467328	0.484433	0.966762	0.899446	0.918832	1.04292	1.01259	0.951398	0.911807	0.973403	0.720526
FOS	0.378149	0.896538	0.779441	0.644735	0.738459	0.278121	0.466331	0.195538	0.46398	0.754163	0.734271	0.75319	0.242088	0.241581	0.154116	0.911922	0.468522	0.249216	0.302712	0.594234	1.29763	0.317216	0.645456	0.250282	0.357865	0.845053	0.831168	0.13737	0.673783	0.863072	0.896014	0.337277	0.654254	0.371466	0.470433	0.524031	0.869297	0.802318	0.334973	0.527877	1.10404	0.249743	0.946541	0.733455	0.52817	0.323384	0.421342
FOSB	0.378149	0.896538	0.779441	0.644735	0.738459	0.278121	0.466331	0.195538	0.46398	0.754163	0.734271	0.75319	0.242088	0.241581	0.154116	0.911922	0.468522	0.249216	0.302712	0.594234	1.29763	0.317216	0.645456	0.250282	0.357865	0.845053	0.831168	0.13737	0.673783	0.863072	0.896014	0.337277	0.654254	0.371466	0.470433	0.524031	0.869297	0.802318	0.334973	0.527877	1.10404	0.249743	0.946541	0.733455	0.52817	0.323384	0.421342
FOSL1	0.378149	0.896538	0.779441	0.644735	0.738459	0.278121	0.466331	0.195538	0.46398	0.754163	0.734271	0.75319	0.242088	0.241581	0.154116	0.911922	0.468522	0.249216	0.302712	0.594234	1.29763	0.317216	0.645456	0.250282	0.357865	0.845053	0.831168	0.13737	0.673783	0.863072	0.896014	0.337277	0.654254	0.371466	0.470433	0.524031	0.869297	0.802318	0.334973	0.527877	1.10404	0.249743	0.946541	0.733455	0.52817	0.323384	0.421342
FOSL2	0.378149	0.896538	0.779441	0.644735	0.738459	0.278121	0.466331	0.195538	0.46398	0.754163	0.734271	0.75319	0.242088	0.241581	0.154116	0.911922	0.468522	0.249216	0.302712	0.594234	1.29763	0.317216	0.645456	0.250282	0.357865	0.845053	0.831168	0.13737	0.673783	0.863072	0.896014	0.337277	0.654254	0.371466	0.470433	0.524031	0.869297	0.802318	0.334973	0.527877	1.10404	0.249743	0.946541	0.733455	0.52817	0.323384	0.421342
FOXA1	0.169441	0.104521	0.9553	0.502222	0.991256	0.178354	0.157217	0.334199	1.45954	2.21358	0.723191	1.59986	0.191882	0.389387	0.180086	1.75436	0.386529	0.335794	0.237114	1.18725	0.962517	1.48502	0.408265	0.24102	0.571555	2.07028	1.00709	0.218199	0.439282	1.0426	1.69105	1.63324	0.349002	0.257301	0.645443	0.379943	2.03708	1.3248	0.442182	0.278527	1.82281	0.322227	0.96914	0.90304	1.50571	0.43088	0.792194
FOXA2	0.169441	0.104521	0.9553	0.502222	0.991256	0.178354	0.157217	0.334199	1.45954	2.21358	0.723191	1.59986	0.191882	0.389387	0.180086	1.75436	0.386529	0.335794	0.237114	1.18725	0.962517	1.48502	0.408265	0.24102	0.571555	2.07028	1.00709	0.218199	0.439282	1.0426	1.69105	1.63324	0.349002	0.257301	0.645443	0.379943	2.03708	1.3248	0.442182	0.278527	1.82281	0.322227	0.96914	0.90304	1.50571	0.43088	0.792194
FOXA3	0.169441	0.104521	0.9553	0.502222	0.991256	0.178354	0.157217	0.334199	1.45954	2.21358	0.723191	1.59986	0.191882	0.389387	0.180086	1.75436	0.386529	0.335794	0.237114	1.18725	0.962517	1.48502	0.408265	0.24102	0.571555	2.07028	1.00709	0.218199	0.439282	1.0426	1.69105	1.63324	0.349002	0.257301	0.645443	0.379943	2.03708	1.3248	0.442182	0.278527	1.82281	0.322227	0.96914	0.90304	1.50571	0.43088	0.792194
FOXB1	0.169441	0.104521	0.9553	0.502222	0.991256	0.178354	0.157217	0.334199	1.45954	2.21358	0.723191	1.59986	0.191882	0.389387	0.180086	1.75436	0.386529	0.335794	0.237114	1.18725	0.962517	1.48502	0.408265	0.24102	0.571555	2.07028	1.00709	0.218199	0.439282	1.0426	1.69105	1.63324	0.349002	0.257301	0.645443	0.379943	2.03708	1.3248	0.442182	0.278527	1.82281	0.322227	0.96914	0.90304	1.50571	0.43088	0.792194
FOXC1	0.13923	0.0889453	0.875261	0.343774	0.941957	0.127034	0.0770359	0.170421	1.28453	2.21956	0.562218	1.57107	0.17295	0.367353	0.0475179	1.84687	0.243312	0.289398	0.220375	1.15793	1.68516	1.28608	0.302034	0.131565	0.479816	1.89582	0.799768	0.0414395	0.345114	0.953392	1.80468	1.50764	0.212411	0.11369	0.511037	0.283636	1.65903	0.997923	0.313627	0.185507	1.96787	0.202926	0.878609	0.803588	1.36387	0.299877	0.718151
FOXC2	0.13923	0.0889453	0.875261	0.343774	0.941957	0.127034	0.0770359	0.170421	1.28453	2.21956	0.562218	1.57107	0.17295	0.367353	0.0475179	1.84687	0.243312	0.289398	0.220375	1.15793	1.68516	1.28608	0.302034	0.131565	0.479816	1.89582	0.799768	0.0414395	0.345114	0.953392	1.80468	1.50764	0.212411	0.11369	0.511037	0.283636	1.65903	0.997923	0.313627	0.185507	1.96787	0.202926	0.878609	0.803588	1.36387	0.299877	0.718151
FOXD3	0.102611	0.0837656	0.870976	0.313371	0.947101	0.0972952	0.0670468	0.154979	1.27054	2.01106	0.540356	1.56547	0.171458	0.365558	0.0315024	1.95612	0.229463	0.287163	0.195739	1.19594	2.07029	1.38236	0.280614	0.114528	0.478373	2.00682	0.747088	0.0199887	0.314001	0.937853	1.90836	1.54251	0.180359	0.100101	0.512834	0.247745	1.6909	0.93725	0.305007	0.175423	2.04637	0.202227	0.85297	0.80685	1.35755	0.292738	0.698154
FOXE1	0.175848	0.453875	0.974174	0.547143	1.0712	0.183648	0.330255	0.406917	2.10437	2.48336	0.852099	1.8537	0.303916	0.626444	0.186789	1.77908	0.388609	0.34289	0.271142	1.54175	0.682455	1.50545	0.469797	0.328601	0.652745	1.78483	1.21536	0.262947	0.468031	1.08426	1.60918	2.74396	0.355027	0.364145	0.727598	0.338562	1.62717	2.13178	0.486398	0.336673	1.95603	0.358071	0.917256	1.03395	2.05417	0.471967	0.877889
FOXG1	0.109625	0.109382	0.873531	0.354487	0.93553	0.127096	0.0777156	0.155742	1.19214	2.12154	0.570616	1.45674	0.165389	0.343569	0.0556907	1.83329	0.191557	0.289839	0.193578	1.01311	1.92473	1.06443	0.314195	0.131219	0.473744	2.12712	0.781712	0.0371011	0.331554	0.955796	1.83378	1.32368	0.225422	0.152642	0.505123	0.331304	1.86049	0.903101	0.303144	0.190471	1.90445	0.205054	0.870194	0.800239	1.23592	0.303382	0.722828
FOXJ1	0.659831	0.19391	0.903968	0.545015	0.934149	0.637379	0.205151	0.340348	1.3599	2.36369	0.717919	1.19711	0.230201	0.353286	0.286754	1.3935	0.368784	0.356876	0.616711	0.794921	0.900337	1.06714	0.509257	0.373014	0.634177	1.70123	0.863776	0.343972	0.678201	0.975948	1.35923	1.03959	0.495379	0.518204	0.619605	0.643773	1.61435	0.832554	0.39579	0.342347	1.56729	0.282589	0.989361	0.834829	1.18347	0.459032	0.948378
FOXJ2	0.188423	0.388577	0.947223	0.523734	0.971214	0.239348	0.217347	0.205405	1.55001	2.31057	0.822515	1.45461	0.194657	0.397839	0.154004	1.62157	0.298732	0.309856	0.21719	0.97213	0.836758	1.05754	0.482691	0.228417	0.582681	1.93607	1.12593	0.126828	0.464989	1.11936	1.53204	1.42914	0.401715	0.383739	0.566224	0.564625	1.90099	1.60145	0.365363	0.293671	1.78589	0.2434	0.940049	0.903921	1.49993	0.393812	0.895051
FOXJ3	0.188423	0.388577	0.947223	0.523734	0.971214	0.239348	0.217347	0.205405	1.55001	2.33838	0.822515	1.44305	0.194657	0.397839	0.154004	1.59134	0.298732	0.309856	0.21719	0.978255	0.824002	1.05754	0.482691	0.228417	0.582681	1.92347	1.12593	0.126828	0.464989	1.11936	1.53204	1.42914	0.401715	0.383739	0.566224	0.564625	1.90825	1.60145	0.365363	0.293671	1.75245	0.2434	0.940049	0.903921	1.49993	0.393812	0.895051
FOXK1	0.172071	0.306571	0.947085	0.516918	0.954113	0.182411	0.181349	0.197815	1.28407	2.28519	0.794894	1.37118	0.161631	0.321209	0.136617	1.58737	0.299998	0.3005	0.215784	0.982509	0.675881	0.831072	0.436634	0.210091	0.543446	2.01681	1.10365	0.112769	0.430529	1.07751	1.55311	1.01435	0.353012	0.320956	0.545841	0.453178	1.90658	1.57922	0.338672	0.270298	1.76357	0.230301	0.977377	0.861045	1.35467	0.38738	0.841136
FOXK2	0.172071	0.306571	0.947085	0.516918	0.954113	0.182411	0.181349	0.197815	1.28407	2.28519	0.794894	1.37118	0.161631	0.321209	0.136617	1.58737	0.299998	0.3005	0.215784	0.982509	0.675881	0.831072	0.436634	0.210091	0.543446	2.01681	1.10365	0.112769	0.430529	1.07751	1.55311	1.01435	0.353012	0.320956	0.545841	0.453178	1.90658	1.57922	0.338672	0.270298	1.76357	0.230301	0.977377	0.861045	1.35467	0.38738	0.841136
FOXL1	0.13923	0.0889453	0.875261	0.343774	0.941957	0.127034	0.0770359	0.170421	1.28453	2.21956	0.562218	1.57107	0.17295	0.367353	0.0475179	1.84687	0.243312	0.289398	0.220375	1.15793	1.68516	1.28608	0.302034	0.131565	0.479816	1.89582	0.799768	0.0414395	0.345114	0.953392	1.80468	1.50764	0.212411	0.11369	0.511037	0.283636	1.65903	0.997923	0.313627	0.185507	1.96787	0.202926	0.878609	0.803588	1.36387	0.299877	0.718151
FOXL2	0.175848	0.453875	0.974174	0.547143	1.0712	0.183648	0.330255	0.406917	2.10437	2.48336	0.852099	1.8537	0.303916	0.626444	0.186789	1.77908	0.388609	0.34289	0.271142	1.54175	0.682455	1.50545	0.469797	0.328601	0.652745	1.78483	1.21536	0.262947	0.468031	1.08426	1.60918	2.74396	0.355027	0.364145	0.727598	0.338562	1.62717	2.13178	0.486398	0.336673	1.95603	0.358071	0.917256	1.03395	2.05417	0.471967	0.877889
FOXM1	0.382812	0.149548	0.847595	0.512895	0.965947	0.543896	0.127276	0.188603	0.970049	1.59238	0.662597	1.26186	0.329156	0.34176	0.164396	1.45649	0.381335	0.352285	0.662356	1.21213	1.11951	1.00327	0.618467	0.301333	0.567063	1.29195	0.798274	0.249367	0.736206	0.904811	1.40906	1.30284	0.570909	0.302296	0.526115	0.368374	1.35019	0.991	0.371513	0.449865	1.55788	0.238962	0.925535	0.834552	1.12473	0.458489	0.858679
FOXN1	1.5726	0.318021	0.764487	0.626566	0.820338	1.41763	0.3249	0.329594	0.727789	0.965057	0.634668	0.938964	0.4098	0.505067	0.461638	0.956755	0.480323	0.525208	1.7352	0.758677	1.23894	0.692893	0.751215	0.490175	0.631335	0.870252	0.598177	0.617121	1.24407	0.790328	0.927693	0.762511	0.921082	0.496046	0.542088	0.585149	0.854979	0.557042	0.506363	0.581862	1.12466	0.323391	0.954762	0.708899	0.836534	0.724571	0.963994
FOXN2	1.18511	0.256429	0.763813	0.477004	0.854911	0.861995	0.261773	0.257455	0.83689	1.48381	0.558959	1.20031	0.342301	0.468821	0.241178	1.38562	0.449165	0.431599	1.0762	0.982046	1.28468	0.968789	0.504042	0.300383	0.51145	1.49835	0.639391	0.300836	0.784825	0.835632	1.36271	1.05615	0.571667	0.302466	0.50441	0.444151	1.21199	0.60233	0.388654	0.412272	1.51544	0.248757	0.890879	0.726581	1.01043	0.474235	0.788333
FOXN3	1.18511	0.256429	0.763813	0.477004	0.854911	0.861995	0.261773	0.257455	0.83689	1.48381	0.558959	1.20031	0.342301	0.468821	0.241178	1.38562	0.449165	0.431599	1.0762	0.982046	1.28468	0.968789	0.504042	0.300383	0.51145	1.49835	0.639391	0.300836	0.784825	0.835632	1.36271	1.05615	0.571667	0.302466	0.50441	0.444151	1.21199	0.60233	0.388654	0.412272	1.51544	0.248757	0.890879	0.726581	1.01043	0.474235	0.788333
FOXN4	1.5726	0.318021	0.764487	0.626566	0.820338	1.41763	0.3249	0.329594	0.727789	0.965057	0.634668	0.938964	0.4098	0.505067	0.461638	0.956755	0.480323	0.525208	1.7352	0.758677	1.23894	0.692893	0.751215	0.490175	0.631335	0.870252	0.598177	0.617121	1.24407	0.790328	0.927693	0.762511	0.921082	0.496046	0.542088	0.585149	0.854979	0.557042	0.506363	0.581862	1.12466	0.323391	0.954762	0.708899	0.836534	0.724571	0.963994
FOXO1	0.197472	0.40586	0.913571	0.505346	0.926878	0.211724	0.233538	0.207691	1.42491	2.1403	0.788795	1.37979	0.188346	0.366691	0.14642	1.59278	0.32937	0.289501	0.215339	0.95124	0.865884	0.988188	0.453154	0.223061	0.530567	1.85716	1.08354	0.12612	0.449416	1.0724	1.55511	1.29278	0.368604	0.336065	0.549544	0.511562	1.76838	1.46972	0.359122	0.28522	1.77873	0.243754	0.94077	0.856089	1.39922	0.372553	0.797629
FOXO3	0.197472	0.40586	0.913571	0.505346	0.946612	0.211724	0.233538	0.207691	1.42491	2.16033	0.788795	1.42459	0.188346	0.372437	0.14642	1.60944	0.32937	0.309326	0.215339	0.951497	0.865884	1.02884	0.453154	0.223061	0.530567	1.85716	1.08354	0.12612	0.449416	1.0724	1.55517	1.31255	0.368604	0.336065	0.549544	0.511562	1.86201	1.46972	0.359122	0.28522	1.80102	0.243754	0.94077	0.856089	1.39922	0.372553	0.797629
FOXO4	0.184104	0.3642	0.911127	0.455895	0.926878	0.190628	0.196022	0.179144	1.42491	2.1403	0.725217	1.37979	0.186115	0.366691	0.107311	1.59278	0.299368	0.289501	0.215338	0.95124	1.12037	0.988188	0.409446	0.187434	0.530567	1.85716	0.988785	0.0874723	0.41888	1.05547	1.55511	1.29278	0.327302	0.279899	0.53031	0.451617	1.76838	1.39966	0.340443	0.250464	1.77873	0.228317	0.928692	0.84791	1.39922	0.350851	0.797629
FOXO6	0.190788	0.38503	0.912349	0.492669	0.917304	0.201176	0.21478	0.193418	1.41896	2.13511	0.757006	1.36489	0.18723	0.365929	0.126866	1.55047	0.314369	0.284479	0.215339	0.933254	0.993127	0.977642	0.442691	0.206102	0.522534	1.82659	1.03616	0.106796	0.447145	1.06393	1.50563	1.27855	0.36617	0.307982	0.539927	0.481589	1.73698	1.43469	0.349783	0.273115	1.73536	0.236035	0.94115	0.852	1.37606	0.361702	0.783531
FOXP1	0.160698	0.261073	0.876899	0.486634	0.875211	0.190981	0.153104	0.165117	1.22176	1.86439	0.68311	1.30053	0.169274	0.304246	0.113223	1.493	0.266276	0.275356	0.194922	0.841802	1.42438	0.982717	0.444431	0.182578	0.478323	1.66676	0.928053	0.0851894	0.460855	0.987836	1.46836	1.12659	0.393941	0.268872	0.502482	0.475593	1.58774	1.12244	0.338196	0.266914	1.65032	0.215465	0.938154	0.802646	1.21458	0.345504	0.703414
FOXP2	0.160698	0.261073	0.876899	0.486634	0.875211	0.190981	0.153104	0.165117	1.22176	1.86439	0.68311	1.30053	0.169274	0.304246	0.113223	1.493	0.266276	0.275356	0.194922	0.841802	1.42438	0.982717	0.444431	0.182578	0.478323	1.66676	0.928053	0.0851894	0.460855	0.987836	1.46836	1.12659	0.393941	0.268872	0.502482	0.475593	1.58774	1.12244	0.338196	0.266914	1.65032	0.215465	0.938154	0.802646	1.21458	0.345504	0.703414
FOXP3	0.160698	0.261073	0.876899	0.486634	0.875211	0.190981	0.153104	0.165117	1.22176	1.86439	0.68311	1.30053	0.169274	0.304246	0.113223	1.493	0.266276	0.275356	0.194922	0.841802	1.42438	0.982717	0.444431	0.182578	0.478323	1.66676	0.928053	0.0851894	0.460855	0.987836	1.46836	1.12659	0.393941	0.268872	0.502482	0.475593	1.58774	1.12244	0.338196	0.266914	1.65032	0.215465	0.938154	0.802646	1.21458	0.345504	0.703414
FOXP4	0.160698	0.261073	0.876899	0.486634	0.875211	0.190981	0.153104	0.165117	1.22176	1.86439	0.68311	1.30053	0.169274	0.304246	0.113223	1.493	0.266276	0.275356	0.194922	0.841802	1.42438	0.982717	0.444431	0.182578	0.478323	1.66676	0.928053	0.0851894	0.460855	0.987836	1.46836	1.12659	0.393941	0.268872	0.502482	0.475593	1.58774	1.12244	0.338196	0.266914	1.65032	0.215465	0.938154	0.802646	1.21458	0.345504	0.703414
FOXS1	0.13923	0.0889453	0.875261	0.343774	0.941957	0.127034	0.0770359	0.170421	1.28453	2.21956	0.562218	1.57107	0.17295	0.367353	0.0475179	1.84687	0.243312	0.289398	0.220375	1.15793	1.68516	1.28608	0.302034	0.131565	0.479816	1.89582	0.799768	0.0414395	0.345114	0.953392	1.80468	1.50764	0.212411	0.11369	0.511037	0.283636	1.65903	0.997923	0.313627	0.185507	1.96787	0.202926	0.878609	0.803588	1.36387	0.299877	0.718151
GABPA	1.66377	0.615742	0.91328	1.03352	0.911772	1.20007	1.90782	1.64738	1.21948	0.803751	0.829448	0.853468	0.406303	0.729722	1.24633	0.794226	0.760885	0.875805	0.75908	0.687089	1.0367	1.43336	0.911019	0.729335	0.977876	0.746409	0.4823	0.875134	1.04765	0.744662	0.74704	1.28037	0.915756	1.17324	1.00433	0.733497	0.496801	0.498648	0.930695	0.882733	0.925986	0.984968	1.0049	0.945248	0.928364	0.966557	0.70605
GATA1	0.30236	1.66725	0.824218	0.543574	1.1014	0.224364	0.904491	0.62644	0.752997	1.09742	0.775957	1.37205	1.57528	1.27559	0.501925	1.56844	1.99282	0.628428	0.31693	2.15496	0.999221	0.972605	0.61823	0.394195	0.464108	0.925426	0.84703	0.240213	0.436943	0.968057	1.428	1.14854	0.387423	0.461784	0.685255	0.41213	0.760406	1.69446	0.54377	0.88859	1.62622	0.354697	0.878069	1.0321	1.19996	0.536944	0.558668
GATA2	0.30236	1.66725	0.824218	0.543574	1.1014	0.224364	0.904491	0.62644	0.752997	1.09742	0.775957	1.37205	1.57528	1.27559	0.501925	1.56844	1.99282	0.628428	0.31693	2.15496	0.999221	0.972605	0.61823	0.394195	0.464108	0.925426	0.84703	0.240213	0.436943	0.968057	1.428	1.14854	0.387423	0.461784	0.685255	0.41213	0.760406	1.69446	0.54377	0.88859	1.62622	0.354697	0.878069	1.0321	1.19996	0.536944	0.558668
GATA3	0.30236	1.66725	0.824218	0.543574	1.1014	0.224364	0.904491	0.62644	0.752997	1.09742	0.775957	1.37205	1.57528	1.27559	0.501925	1.56844	1.99282	0.628428	0.31693	2.15496	0.999221	0.972605	0.61823	0.394195	0.464108	0.925426	0.84703	0.240213	0.436943	0.968057	1.428	1.14854	0.387423	0.461784	0.685255	0.41213	0.760406	1.69446	0.54377	0.88859	1.62622	0.354697	0.878069	1.0321	1.19996	0.536944	0.558668
GATA4	0.30236	1.5119	0.808079	0.535116	1.10826	0.223669	0.853592	0.563233	0.752997	1.17102	0.757504	1.41295	1.42302	1.17931	0.453423	1.61026	1.80713	0.60383	0.31693	2.272	1.00117	0.939657	0.608749	0.360107	0.435919	1.00399	0.883316	0.194812	0.434321	0.973137	1.44383	1.1726	0.381513	0.441198	0.647274	0.412017	0.808707	1.68663	0.500612	0.833967	1.66912	0.313221	0.854547	1.00592	1.21118	0.522114	0.562935
GATA5	0.30236	1.5119	0.808079	0.535116	1.10826	0.223669	0.853592	0.563233	0.752997	1.17102	0.757504	1.41295	1.42302	1.17931	0.453423	1.61026	1.80713	0.60383	0.31693	2.272	1.00117	0.939657	0.608749	0.360107	0.435919	1.00399	0.883316	0.194812	0.434321	0.973137	1.44383	1.1726	0.381513	0.441198	0.647274	0.412017	0.808707	1.68663	0.500612	0.833967	1.66912	0.313221	0.854547	1.00592	1.21118	0.522114	0.562935
GATA6	0.30236	1.5119	0.808079	0.535116	1.10826	0.223669	0.853592	0.563233	0.752997	1.17102	0.757504	1.41295	1.42302	1.17931	0.453423	1.61026	1.80713	0.60383	0.31693	2.272	1.00117	0.939657	0.608749	0.360107	0.435919	1.00399	0.883316	0.194812	0.434321	0.973137	1.44383	1.1726	0.381513	0.441198	0.647274	0.412017	0.808707	1.68663	0.500612	0.833967	1.66912	0.313221	0.854547	1.00592	1.21118	0.522114	0.562935
GBX1	0.119084	0.0357295	0.869478	0.317791	1.14751	0.0817424	0.0615519	0.176067	1.30893	2.13401	0.644138	1.90943	0.270931	0.467143	0.0303538	2.17693	0.36556	0.357568	0.215075	2.26249	1.21897	1.68601	0.29423	0.12334	0.506034	1.80205	0.965494	0.026856	0.292922	0.943344	1.89174	2.45912	0.155994	0.0671862	0.542773	0.138902	1.28379	2.20723	0.356594	0.230034	2.18793	0.246724	0.799531	0.968011	1.90953	0.352672	0.708916
GBX2	0.119084	0.0357295	0.869478	0.317791	1.14751	0.0817424	0.0615519	0.176067	1.30893	2.13401	0.644138	1.90943	0.270931	0.467143	0.0303538	2.17693	0.36556	0.357568	0.215075	2.26249	1.21897	1.68601	0.29423	0.12334	0.506034	1.80205	0.965494	0.026856	0.292922	0.943344	1.89174	2.45912	0.155994	0.0671862	0.542773	0.138902	1.28379	2.20723	0.356594	0.230034	2.18793	0.246724	0.799531	0.968011	1.90953	0.352672	0.708916
GCM1	0.842632	0.480381	1.16579	1.60722	1.01156	1.16907	1.26762	2.17685	0.395581	0.456064	1.16263	0.646484	0.220724	0.438454	2.01815	0.561952	0.284676	0.807439	1.11479	0.858536	0.227231	0.108452	1.12851	1.71721	1.45537	0.64282	0.877003	2.45855	1.52469	0.918004	0.593598	0.211178	1.46978	1.74498	1.98688	1.2301	0.561362	0.779277	1.68822	0.93736	0.516603	1.86806	1.06498	0.996659	0.490654	1.68317	0.942352
GCM2	0.844808	0.244067	1.05346	1.28967	0.999094	1.05841	0.920556	1.72421	0.422795	0.5466	0.952461	0.755705	0.160444	0.32603	1.46461	0.761602	0.264632	0.634431	0.99253	0.989425	0.330845	0.197756	0.899469	1.21155	1.18413	0.829312	0.891866	1.84266	1.23231	0.914321	0.833165	0.312458	1.14064	1.29266	1.67585	0.889956	0.754079	0.802079	1.35011	0.72353	0.712983	1.26796	1.0432	0.896816	0.545758	1.26681	0.872669
GFI1	0.123861	0.49041	0.856887	0.28937	1.06838	0.112094	0.297786	0.252186	1.14966	1.68677	0.529332	1.56877	0.573887	0.576647	0.124488	2.05433	0.701185	0.419602	0.236658	1.62101	2.0385	1.98569	0.356976	0.174441	0.485135	1.86067	0.50436	0.0524353	0.315282	0.855416	2.05943	2.18327	0.182904	0.188447	0.524564	0.239185	1.80799	0.889129	0.322812	0.366731	2.00718	0.243851	0.811291	0.935313	1.33572	0.32204	0.687301
GFI1B	0.133545	0.544281	0.865374	0.313232	1.06001	0.121683	0.362448	0.297669	1.21429	1.68202	0.554153	1.56482	0.622171	0.611662	0.160352	1.98765	0.749369	0.425566	0.242745	1.57102	1.91988	1.90597	0.385156	0.198616	0.495802	1.81309	0.530696	0.0761234	0.332233	0.87026	1.9843	2.17952	0.204482	0.220237	0.534689	0.259434	1.86422	0.98174	0.343133	0.400023	1.94714	0.258895	0.828707	0.937766	1.36732	0.341565	0.693967
GLI1	0.946041	0.737027	1.27189	1.74889	1.0529	1.23494	1.68704	2.76377	0.41653	0.621228	1.20406	0.540624	0.493666	0.808147	2.40331	0.422561	0.574349	1.18666	1.11584	0.643527	0.130595	0.202417	1.18119	2.22536	1.68926	0.680347	0.522544	2.86901	1.49532	0.882584	0.424336	0.217329	1.53093	2.22353	2.34776	1.58717	0.570006	0.359847	1.89257	1.07854	0.451853	2.34801	1.16124	1.12226	0.428097	1.75658	0.99171
GLI2	0.946041	0.737027	1.27189	1.74889	1.0529	1.23494	1.68704	2.76377	0.41653	0.621228	1.20406	0.540624	0.493666	0.808147	2.40331	0.422561	0.574349	1.18666	1.11584	0.643527	0.130595	0.202417	1.18119	2.22536	1.68926	0.680347	0.522544	2.86901	1.49532	0.882584	0.424336	0.217329	1.53093	2.22353	2.34776	1.58717	0.570006	0.359847	1.89257	1.07854	0.451853	2.34801	1.16124	1.12226	0.428097	1.75658	0.99171
GLI3	0.946041	0.737027	1.27189	1.74889	1.0529	1.23494	1.68704	2.76377	0.41653	0.621228	1.20406	0.540624	0.493666	0.808147	2.40331	0.422561	0.574349	1.18666	1.11584	0.643527	0.130595	0.202417	1.18119	2.22536	1.68926	0.680347	0.522544	2.86901	1.49532	0.882584	0.424336	0.217329	1.53093	2.22353	2.34776	1.58717	0.570006	0.359847	1.89257	1.07854	0.451853	2.34801	1.16124	1.12226	0.428097	1.75658	0.99171
GLIS3	0.624596	0.850095	1.35231	1.82777	1.05375	0.976419	1.97982	3.03081	0.426148	0.591515	1.22395	0.501312	0.503328	0.588238	2.54796	0.387126	0.67841	1.19921	0.938601	0.582026	0.125345	0.118624	1.26755	2.29034	1.79044	0.617068	0.454908	2.91496	1.41466	0.85936	0.392497	0.158234	1.50681	2.35267	2.46526	1.62147	0.701524	0.295665	1.92694	1.18147	0.384422	2.33905	1.27523	1.18381	0.394673	1.73299	0.949279
GMEB1	4.69776	0.311515	0.449468	0.633007	0.53499	2.11463	0.29563	0.240719	0.332593	0.602261	0.536532	0.513165	0.216553	0.526872	0.229331	0.519131	0.325066	0.51304	2.0224	0.383438	0.334998	0.303958	0.690602	0.160205	0.427229	0.938235	0.6037	0.262925	1.11322	0.870335	0.606699	0.328532	1.06625	0.360584	0.389982	0.749497	0.483823	0.514341	0.268922	0.442163	0.65548	0.289338	0.767811	0.408208	0.489908	0.272033	0.599836
GMEB2	4.93857	0.377137	0.412663	0.638448	0.515263	2.28325	0.329808	0.23372	0.282406	0.496339	0.52577	0.46527	0.201411	0.591663	0.238357	0.454677	0.29451	0.523126	2.23428	0.329733	0.234861	0.263088	0.695543	0.161587	0.452126	0.923652	0.590753	0.286918	1.14527	0.866718	0.553748	0.260201	1.11682	0.384549	0.381175	0.775678	0.473376	0.510031	0.291902	0.44218	0.566029	0.280842	0.759526	0.381653	0.461899	0.297103	0.643404
GSC	0.302878	0.2753	0.883124	0.466123	1.0163	0.231092	0.476059	0.517354	1.24067	1.76881	0.673542	1.71402	0.544795	0.724623	0.310337	1.83927	0.683586	0.482665	0.345617	1.75391	1.25945	1.48464	0.420654	0.261899	0.594995	1.59518	0.895576	0.211263	0.417579	0.945376	1.55402	1.86374	0.285487	0.286669	0.638855	0.272032	0.88467	2.11346	0.541454	0.415612	1.86583	0.407068	0.879149	0.937863	1.75446	0.506089	0.676045
GSC2	0.302878	0.2753	0.883124	0.466123	1.0163	0.231092	0.476059	0.517354	1.24067	1.76881	0.673542	1.71402	0.544795	0.724623	0.310337	1.83927	0.683586	0.482665	0.345617	1.75391	1.25945	1.48464	0.420654	0.261899	0.594995	1.59518	0.895576	0.211263	0.417579	0.945376	1.55402	1.86374	0.285487	0.286669	0.638855	0.272032	0.88467	2.11346	0.541454	0.415612	1.86583	0.407068	0.879149	0.937863	1.75446	0.506089	0.676045
GSX1	0.132582	0.173332	0.871203	0.34134	1.18452	0.0999609	0.136765	0.218685	1.33421	2.04868	0.657819	1.97468	0.271114	0.535159	0.0535582	2.22289	0.430128	0.362009	0.231706	2.43011	0.969492	1.64334	0.297884	0.14643	0.542108	1.71257	1.04259	0.0562926	0.309385	0.96586	1.9104	2.46871	0.162384	0.108353	0.566913	0.141967	1.1741	2.57112	0.392497	0.225225	2.15841	0.236233	0.830338	0.999777	1.99493	0.388638	0.737535
GSX2	0.132582	0.173332	0.871203	0.34134	1.18452	0.0999609	0.136765	0.218685	1.33421	2.04868	0.657819	1.97468	0.271114	0.535159	0.0535582	2.22289	0.430128	0.362009	0.231706	2.43011	0.969492	1.64334	0.297884	0.14643	0.542108	1.71257	1.04259	0.0562926	0.309385	0.96586	1.9104	2.46871	0.162384	0.108353	0.566913	0.141967	1.1741	2.57112	0.392497	0.225225	2.15841	0.236233	0.830338	0.999777	1.99493	0.388638	0.737535
HAND2	0.413544	1.26275	1.05706	1.19176	1.15109	0.831806	0.955811	0.893688	0.589473	0.829517	1.17426	0.719176	0.633131	0.385966	0.678297	0.870465	0.774521	0.527038	0.684569	1.03375	0.280297	0.198806	1.19571	1.12752	0.858433	0.680888	1.28548	0.884242	0.97798	1.18476	0.894593	0.302102	1.1393	1.44441	0.943203	1.09074	1.18928	1.05198	0.656009	1.02814	0.783382	1.2856	1.00652	1.10491	0.60916	0.822857	1.05123
HBP1	0.128903	0.452541	0.876791	0.313523	1.18077	0.140145	0.248808	0.204459	1.0686	1.83475	0.581322	1.58982	0.29427	0.374862	0.0412671	2.15383	0.347013	0.376857	0.270267	1.99364	1.82189	2.12805	0.325333	0.205211	0.512394	1.80864	0.667879	0.0611877	0.327848	0.85366	2.12534	2.24233	0.187459	0.200701	0.543527	0.19998	2.03947	0.902064	0.303341	0.289349	2.05858	0.27023	0.797404	0.984699	1.30466	0.321721	0.710081
HELT	2.19505	0.540748	0.741605	0.874583	0.694656	1.28861	0.396158	0.329296	0.405822	0.556224	0.757361	0.514556	0.277876	0.383149	0.322606	0.461732	0.514695	0.463883	1.03734	0.404008	0.520318	0.326584	1.02965	0.519941	0.563715	0.631825	0.598574	0.44951	1.20609	0.937285	0.519439	0.34727	1.21856	0.738759	0.529608	0.899001	0.864728	0.415822	0.410391	0.734836	0.654274	0.554072	0.98092	0.687928	0.462984	0.447184	0.756556
HES1	2.18511	0.498273	0.724062	0.863037	0.679081	1.31124	0.406498	0.362275	0.364749	0.545329	0.714997	0.509189	0.259489	0.48943	0.342311	0.453813	0.445937	0.453603	1.10488	0.389941	0.60655	0.266111	0.997191	0.534081	0.561393	0.575804	0.564346	0.479825	1.22517	0.902318	0.493771	0.289191	1.19262	0.717977	0.532658	0.86555	0.744398	0.366786	0.4045	0.707859	0.665185	0.591435	0.976571	0.66135	0.431772	0.463224	0.735359
HES2	2.17518	0.455798	0.70652	0.85149	0.663507	1.33386	0.416839	0.395253	0.323676	0.534433	0.672633	0.503822	0.241101	0.595711	0.362016	0.445894	0.377178	0.443323	1.17242	0.375875	0.692782	0.205638	0.964731	0.548221	0.559071	0.519784	0.530117	0.51014	1.24426	0.86735	0.468103	0.231111	1.16668	0.697195	0.535708	0.832099	0.624067	0.317751	0.398608	0.680882	0.676096	0.628798	0.972222	0.634772	0.40056	0.479263	0.714163
HES3	2.17518	0.455798	0.70652	0.85149	0.663507	1.33386	0.416839	0.395253	0.323676	0.534433	0.672633	0.503822	0.241101	0.595711	0.362016	0.445894	0.377178	0.443323	1.17242	0.375875	0.692782	0.205638	0.964731	0.548221	0.559071	0.519784	0.530117	0.51014	1.24426	0.86735	0.468103	0.231111	1.16668	0.697195	0.535708	0.832099	0.624067	0.317751	0.398608	0.680882	0.676096	0.628798	0.972222	0.634772	0.40056	0.479263	0.714163
HES4	2.17518	0.455798	0.70652	0.85149	0.663507	1.33386	0.416839	0.395253	0.323676	0.534433	0.672633	0.503822	0.241101	0.595711	0.362016	0.445894	0.377178	0.443323	1.17242	0.375875	0.692782	0.205638	0.964731	0.548221	0.559071	0.519784	0.530117	0.51014	1.24426	0.86735	0.468103	0.231111	1.16668	0.697195	0.535708	0.832099	0.624067	0.317751	0.398608	0.680882	0.676096	0.628798	0.972222	0.634772	0.40056	0.479263	0.714163
HES5	2.6657	0.81873	0.802921	1.1317	0.793985	1.79043	0.790211	0.757716	0.294812	0.402567	0.894418	0.448624	0.5084	0.959388	0.844431	0.304829	0.605043	0.81779	1.47091	0.406068	0.301371	0.149429	1.30289	0.951544	0.837838	0.455498	0.529105	0.987913	1.51282	0.952159	0.351503	0.20398	1.57011	1.18626	0.770881	1.31033	0.670422	0.323521	0.667483	1.02238	0.470941	1.03685	0.992782	0.789517	0.408508	0.835528	1.00264
HES7	2.6657	0.81873	0.802921	1.1317	0.793985	1.79043	0.790211	0.757716	0.294812	0.402567	0.894418	0.448624	0.5084	0.959388	0.844431	0.304829	0.605043	0.81779	1.47091	0.406068	0.301371	0.149429	1.30289	0.951544	0.837838	0.455498	0.529105	0.987913	1.51282	0.952159	0.351503	0.20398	1.57011	1.18626	0.770881	1.31033	0.670422	0.323521	0.667483	1.02238	0.470941	1.03685	0.992782	0.789517	0.408508	0.835528	1.00264
HESX1	0.141317	0.0705464	0.873665	0.455868	1.10532	0.0810556	0.130817	0.266933	1.40998	2.05285	0.834337	2.07253	0.363268	0.453754	0.101257	2.00421	0.428282	0.379735	0.287151	2.51082	0.593647	1.11774	0.456178	0.105962	0.620893	1.45759	1.33755	0.0703479	0.352014	1.04113	1.5189	2.0402	0.24116	0.0858622	0.548112	0.161775	1.41009	4.53733	0.4633	0.358642	1.97547	0.46745	0.82086	1.02521	2.43754	0.455045	0.75513
HEY1	2.19505	0.540748	0.741605	0.874583	0.694656	1.28861	0.396158	0.329296	0.405822	0.556224	0.757361	0.514556	0.277876	0.383149	0.322606	0.461732	0.514695	0.463883	1.03734	0.404008	0.520318	0.326584	1.02965	0.519941	0.563715	0.631825	0.598574	0.44951	1.20609	0.937285	0.519439	0.34727	1.21856	0.738759	0.529608	0.899001	0.864728	0.415822	0.410391	0.734836	0.654274	0.554072	0.98092	0.687928	0.462984	0.447184	0.756556
HEY2	2.18511	0.498273	0.724062	0.863037	0.679081	1.31124	0.406498	0.362275	0.364749	0.545329	0.714997	0.509189	0.259489	0.48943	0.342311	0.453813	0.445937	0.453603	1.10488	0.389941	0.60655	0.266111	0.997191	0.534081	0.561393	0.575804	0.564346	0.479825	1.22517	0.902318	0.493771	0.289191	1.19262	0.717977	0.532658	0.86555	0.744398	0.366786	0.4045	0.707859	0.665185	0.591435	0.976571	0.66135	0.431772	0.463224	0.735359
HEYL	2.19505	0.540748	0.741605	0.874583	0.694656	1.28861	0.396158	0.329296	0.405822	0.556224	0.757361	0.514556	0.277876	0.383149	0.322606	0.461732	0.514695	0.463883	1.03734	0.404008	0.520318	0.326584	1.02965	0.519941	0.563715	0.631825	0.598574	0.44951	1.20609	0.937285	0.519439	0.34727	1.21856	0.738759	0.529608	0.899001	0.864728	0.415822	0.410391	0.734836	0.654274	0.554072	0.98092	0.687928	0.462984	0.447184	0.756556
HHEX	0.116203	0.11513	0.830929	0.490542	1.11457	0.108028	0.107496	0.189018	0.693155	1.30895	0.792151	1.50039	0.224138	0.269127	0.0716315	1.77467	0.392802	0.337927	0.235134	2.57159	0.845243	0.970901	0.431664	0.177121	0.425623	1.22958	1.16532	0.0724413	0.431003	0.967554	1.63338	1.29634	0.351636	0.097456	0.574396	0.202185	1.23435	2.06654	0.371799	0.353976	1.8819	0.388913	0.807753	0.918888	1.16594	0.418469	0.566027
HIC2	0.199903	0.0572239	1.15785	1.3389	1.02638	1.05811	0.54239	1.36059	0.326026	0.606736	1.01394	0.697558	0.162035	0.22111	1.34896	0.74524	0.172783	0.62517	1.11842	0.819048	0.292965	0.362618	1.13785	1.38027	1.19293	0.872123	0.865147	1.99699	1.70112	0.996423	0.847501	0.373382	1.50105	1.39318	1.43503	0.889893	1.57304	0.482035	1.35822	0.816959	0.58434	1.54007	1.12246	0.967702	0.518704	1.67014	1.14746
HLF	0.318673	0.0888196	0.802778	0.430951	0.817425	0.194302	0.0888933	0.177333	0.795652	1.65599	0.609547	1.24546	0.143912	0.294251	0.0697541	1.49907	0.162033	0.267491	0.272695	1.07364	1.58969	0.819431	0.361841	0.134366	0.383429	1.61977	0.869821	0.0598755	0.438908	0.921585	1.42062	0.766089	0.340194	0.109547	0.476904	0.314032	1.04321	1.19277	0.320053	0.227386	1.64046	0.207383	0.87039	0.715681	1.00808	0.315799	0.530909
HLX	0.128513	0.0245095	0.90605	0.336275	1.31475	0.11694	0.0921341	0.264138	0.974759	1.92363	0.604372	1.91068	0.244433	0.469423	0.106094	2.34848	0.325573	0.406886	0.225096	3.09449	0.901029	1.61562	0.252187	0.217254	0.48933	1.8012	0.881253	0.13639	0.316208	0.924098	2.17977	2.56795	0.16397	0.135489	0.659716	0.161159	1.35266	1.3169	0.364517	0.22075	2.36546	0.273543	0.853036	1.02553	1.57803	0.409625	0.718698
HMBOX1	0.113692	0.0164147	0.903918	0.43802	0.933859	0.13184	0.0647841	0.204142	0.968254	2.4117	0.620168	1.48698	0.224454	0.473034	0.251099	1.88618	0.264562	0.514602	0.25096	1.19991	1.0547	1.5098	0.320203	0.180581	0.506235	2.6607	0.884113	0.134367	0.357254	0.965202	1.92424	1.62465	0.282168	0.166106	0.531804	0.525216	1.44017	0.701036	0.498549	0.243749	1.83366	0.439445	0.88708	0.807747	1.2812	0.418703	0.728189
HMG20B	0.141644	0.228094	0.966242	0.431571	1.4013	0.139067	0.261187	0.347517	1.52291	1.71227	0.824199	2.05119	0.401169	0.609776	0.196447	2.26621	0.545053	0.463188	0.270942	3.5582	0.668964	1.78597	0.355191	0.256323	0.585009	1.25477	1.0854	0.149743	0.388309	0.978681	1.9204	3.17962	0.209492	0.197147	0.685885	0.152118	1.28409	2.00613	0.461803	0.33435	2.3056	0.382737	0.856782	1.18103	1.94795	0.500762	0.769436
HMGA1	0.181372	0.00366432	0.898242	0.256104	1.20622	0.123254	0.0407692	0.169961	1.60744	2.05644	0.465726	2.09551	0.295282	0.703541	0.0315957	2.29158	0.162337	0.341056	0.247563	2.56137	1.50424	1.63245	0.266213	0.147795	0.460097	1.75173	0.559916	0.0336903	0.375485	0.884037	2.04381	3.68977	0.159562	0.098831	0.566843	0.143604	1.0408	0.497833	0.263731	0.200706	2.58243	0.22968	0.845943	1.0144	1.93162	0.28552	0.735745
HMGA2	0.164623	0.00296571	0.911617	0.219531	1.26342	0.119427	0.035708	0.169961	1.68492	2.18658	0.467723	2.25925	0.316135	0.767516	0.02893	2.49666	0.162337	0.359355	0.24094	2.6613	1.6251	1.99525	0.254384	0.143376	0.478284	1.99242	0.559916	0.0271309	0.355417	0.886232	2.26019	4.16459	0.13544	0.098646	0.577333	0.133528	1.08147	0.508656	0.263731	0.190068	2.7147	0.22968	0.821009	1.06588	2.09849	0.28552	0.79393
HMX1	0.257127	0.0486976	0.885217	0.391869	1.03661	0.215606	0.0854169	0.213199	1.69593	1.96761	0.713687	1.84928	0.296666	0.561957	0.071472	1.83931	0.599575	0.333671	0.302193	1.75845	1.67438	2.29597	0.395328	0.178751	0.53127	1.5621	0.950673	0.0806027	0.416813	0.967615	1.6206	2.75001	0.269289	0.153068	0.580097	0.225896	1.28127	1.60013	0.45998	0.285189	2.00234	0.357756	0.871749	0.968726	1.88879	0.355419	0.713676
HMX2	0.297453	0.0411889	0.877097	0.378002	1.03703	0.210523	0.0773799	0.201359	1.72028	1.97827	0.700752	1.85415	0.29113	0.550039	0.0677163	1.86305	0.556913	0.322387	0.316536	1.85213	1.63978	2.24001	0.388766	0.166703	0.51382	1.60062	0.923938	0.0693804	0.411206	0.952087	1.62309	2.76934	0.261828	0.134963	0.567676	0.214268	1.27711	1.63107	0.434009	0.280977	2.03663	0.343926	0.864963	0.967737	1.92034	0.348972	0.703031
HMX3	0.257127	0.0486976	0.885217	0.391869	1.03661	0.215606	0.0854169	0.213199	1.69593	1.96761	0.713687	1.84928	0.296666	0.561957	0.071472	1.83931	0.599575	0.333671	0.302193	1.75845	1.67438	2.29597	0.395328	0.178751	0.53127	1.5621	0.950673	0.0806027	0.416813	0.967615	1.6206	2.75001	0.269289	0.153068	0.580097	0.225896	1.28127	1.60013	0.45998	0.285189	2.00234	0.357756	0.871749	0.968726	1.88879	0.355419	0.713676
HNF1A	0.29928	0.100654	0.926375	0.523018	0.9112	0.20127	0.194597	0.325253	1.44116	2.83476	0.778348	1.6928	0.398779	0.688573	0.312814	1.83643	0.379663	0.58223	0.283781	1.18894	0.783385	1.45074	0.416529	0.198308	0.598415	2.4484	1.11065	0.166343	0.416093	1.04405	1.63502	1.80042	0.349763	0.220235	0.586938	0.564025	0.965468	1.75038	0.602466	0.342559	1.80133	0.485542	0.886906	0.868496	1.82437	0.482227	0.78187
HNF1B	0.29928	0.100654	0.926375	0.523018	0.9112	0.20127	0.194597	0.325253	1.44116	2.83476	0.778348	1.6928	0.398779	0.688573	0.312814	1.83643	0.379663	0.58223	0.283781	1.18894	0.783385	1.45074	0.416529	0.198308	0.598415	2.4484	1.11065	0.166343	0.416093	1.04405	1.63502	1.80042	0.349763	0.220235	0.586938	0.564025	0.965468	1.75038	0.602466	0.342559	1.80133	0.485542	0.886906	0.868496	1.82437	0.482227	0.78187
HNF4A	0.490609	0.86309	1.11387	1.24863	0.923379	0.61201	1.13432	1.46696	0.715827	1.16007	1.03938	0.705297	0.47857	0.595961	1.44367	0.725631	0.922492	1.10188	0.570053	0.533133	0.42538	0.896957	0.873579	1.17239	1.32702	1.30771	0.73712	1.45157	0.856014	0.880548	0.771195	0.62704	0.952804	1.34414	1.40379	1.28076	0.902214	0.391838	1.32338	0.880457	0.714033	1.42914	1.18827	1.02074	0.63678	1.04347	0.813572
HNF4G	0.490609	0.86309	1.11387	1.24863	0.923379	0.61201	1.13432	1.46696	0.715827	1.16007	1.03938	0.705297	0.47857	0.595961	1.44367	0.725631	0.922492	1.10188	0.570053	0.533133	0.42538	0.896957	0.873579	1.17239	1.32702	1.30771	0.73712	1.45157	0.856014	0.880548	0.771195	0.62704	0.952804	1.34414	1.40379	1.28076	0.902214	0.391838	1.32338	0.880457	0.714033	1.42914	1.18827	1.02074	0.63678	1.04347	0.813572
HOXA1	0.125288	0.164247	0.864384	0.343868	1.1651	0.0896031	0.138695	0.208397	1.27404	1.89305	0.689195	1.92507	0.268318	0.517349	0.0437226	2.13772	0.424421	0.366477	0.228405	2.42347	0.942658	1.56706	0.294855	0.142927	0.520407	1.69352	1.07275	0.0502617	0.289848	0.954562	1.8646	2.35007	0.160687	0.104986	0.565594	0.147871	1.13435	2.57602	0.393788	0.227866	2.10453	0.243766	0.807293	0.986596	1.97604	0.387466	0.693834
HOXA10	0.120324	0.0402444	0.897787	0.321493	1.19196	0.106939	0.087007	0.223446	1.27283	2.23562	0.575596	1.98576	0.244135	0.568556	0.0672735	2.25797	0.238668	0.369628	0.228137	2.43483	1.19899	1.76679	0.263362	0.169248	0.492954	2.05638	0.852522	0.079548	0.313866	0.937805	2.0949	2.65042	0.1773	0.1093	0.5797	0.177513	1.3908	1.24998	0.341326	0.205815	2.27255	0.23859	0.835562	0.982216	1.80016	0.368046	0.766703
HOXA11	0.146542	0.0367054	0.88369	0.289586	1.17233	0.114581	0.0790506	0.20477	1.53788	2.31848	0.577613	2.04887	0.25427	0.725763	0.0426525	2.31198	0.229697	0.368206	0.228225	2.32839	1.21757	2.02125	0.250198	0.154781	0.478609	2.11229	0.737622	0.0512801	0.308954	0.928471	2.11052	2.97646	0.164427	0.0955954	0.577604	0.177949	1.22486	1.22851	0.332916	0.198478	2.37313	0.231243	0.808276	0.962776	1.91146	0.349184	0.782651
HOXA13	0.10528	0.0248703	0.907237	0.283726	1.15211	0.0913374	0.0536678	0.180892	1.73299	2.30238	0.560217	2.07944	0.257947	0.650937	0.0493324	2.34505	0.221025	0.351123	0.220701	2.22119	1.49551	1.70377	0.258956	0.142732	0.511325	2.19327	0.759177	0.0447827	0.301964	0.987799	2.10315	2.79026	0.153155	0.095363	0.562544	0.17155	1.24552	1.07021	0.33299	0.198751	2.42978	0.235927	0.8291	0.946337	1.92052	0.329835	0.816319
HOXA2	0.132582	0.208608	0.871203	0.343088	1.16012	0.0978462	0.142596	0.198108	1.33494	1.95459	0.671756	1.9692	0.258791	0.535159	0.0473585	2.19879	0.418713	0.362009	0.231706	2.42064	0.969492	1.39335	0.297884	0.135414	0.533744	1.70738	1.11685	0.0423645	0.291731	0.984582	1.85861	2.13845	0.162778	0.108353	0.564276	0.144866	1.14172	2.57112	0.392497	0.222068	2.12232	0.236233	0.814537	0.982838	2.03109	0.384165	0.735394
HOXA3	0.140292	0.209761	0.874799	0.349433	1.15372	0.104775	0.150402	0.208397	1.33523	1.95459	0.680803	1.9692	0.268318	0.538514	0.0504583	2.11198	0.424421	0.366477	0.233071	2.42064	0.949078	1.3217	0.30057	0.142927	0.537926	1.64089	1.11749	0.0502617	0.300832	0.98571	1.76396	2.07556	0.178907	0.11338	0.565594	0.166184	1.13539	2.70541	0.399456	0.227693	2.01668	0.243766	0.815629	0.991307	2.05837	0.386402	0.736465
HOXA4	0.129294	0.177953	0.865606	0.342994	1.18139	0.0989035	0.138736	0.207032	1.22945	1.9848	0.661173	1.92625	0.249523	0.505246	0.0504583	2.19404	0.40122	0.357566	0.231478	2.44066	0.992305	1.51834	0.287665	0.139628	0.526995	1.71036	1.05156	0.0500827	0.298675	0.961205	1.89367	2.28337	0.162516	0.11338	0.565098	0.146628	1.1646	2.3361	0.382435	0.22354	2.14369	0.233339	0.815194	0.982907	1.92112	0.387466	0.716993
HOXA5	0.128309	0.126452	0.878853	0.335548	1.17744	0.10218	0.118859	0.222929	1.18363	2.08281	0.604499	1.91967	0.241666	0.502794	0.057093	2.23454	0.319249	0.365853	0.228491	2.38688	1.07137	1.63167	0.274395	0.153045	0.51152	1.84346	0.955449	0.0657762	0.298092	0.939053	1.97369	2.3899	0.157347	0.11338	0.573023	0.164746	1.26196	2.05948	0.367371	0.212118	2.17526	0.244604	0.832843	0.97558	1.82223	0.380679	0.72492
HOXA6	0.125021	0.106243	0.886012	0.335548	1.1902	0.100498	0.117613	0.226411	1.21484	2.10487	0.630383	1.93668	0.245389	0.51392	0.0600737	2.25536	0.369871	0.365837	0.228144	2.51832	1.01113	1.63167	0.273828	0.159761	0.512816	1.84346	0.983379	0.0741717	0.299058	0.959796	1.9999	2.447	0.159949	0.116481	0.579301	0.156389	1.26196	2.09291	0.369874	0.216544	2.21332	0.243924	0.824607	0.979165	1.92112	0.384401	0.734424
HOXA7	0.125021	0.106243	0.886012	0.335548	1.1902	0.100498	0.117613	0.226411	1.21484	2.10487	0.630383	1.93668	0.245389	0.51392	0.0600737	2.25536	0.369871	0.365837	0.228144	2.51832	1.01113	1.63167	0.273828	0.159761	0.512816	1.84346	0.983379	0.0741717	0.299058	0.959796	1.9999	2.447	0.159949	0.116481	0.579301	0.156389	1.26196	2.09291	0.369874	0.216544	2.21332	0.243924	0.824607	0.979165	1.92112	0.384401	0.734424
HOXA9	0.125944	0.0890214	0.895651	0.333602	1.17956	0.0989035	0.10749	0.232718	1.33523	2.10666	0.605166	1.97545	0.264952	0.55249	0.0603253	2.27403	0.350323	0.371322	0.232843	2.39797	1.11798	1.80259	0.283591	0.161576	0.537926	1.95485	0.87651	0.0758807	0.300558	0.946231	2.04022	2.64793	0.164607	0.122927	0.582654	0.159334	1.22342	1.72181	0.385783	0.223123	2.26898	0.255507	0.831264	0.996535	2.01301	0.385044	0.746366
HOXB1	0.12333	0.143308	0.875752	0.342214	1.1651	0.0943105	0.13511	0.228715	1.33458	1.95004	0.680803	1.95205	0.27448	0.535868	0.0606072	2.14247	0.437887	0.374686	0.232843	2.39134	0.980687	1.69276	0.294855	0.161576	0.537926	1.76153	0.992548	0.0758807	0.300558	0.924681	1.88029	2.44656	0.164607	0.124833	0.580143	0.151083	1.17552	2.31147	0.400746	0.229272	2.10453	0.265515	0.823778	0.995066	2.01301	0.38898	0.709696
HOXB13	0.0967653	0.021981	0.904308	0.30845	1.12545	0.0857296	0.0538376	0.180892	1.70118	2.2993	0.569739	2.02904	0.257947	0.650937	0.0506908	2.27805	0.224311	0.350764	0.212844	2.10306	1.49505	1.68366	0.267541	0.142732	0.511325	2.11425	0.808507	0.0459993	0.319751	0.987799	2.0976	2.69912	0.174123	0.0942469	0.561265	0.176545	1.175	1.1253	0.33299	0.202666	2.34315	0.239819	0.839759	0.93324	1.92052	0.333526	0.812596
HOXB2	0.132582	0.208608	0.871203	0.343088	1.16012	0.0978462	0.142596	0.198108	1.33494	1.95459	0.671756	1.9692	0.258791	0.535159	0.0473585	2.19879	0.418713	0.362009	0.231706	2.42064	0.969492	1.39335	0.297884	0.135414	0.533744	1.70738	1.11685	0.0423645	0.291731	0.984582	1.85861	2.13845	0.162778	0.108353	0.564276	0.144866	1.14172	2.57112	0.392497	0.222068	2.12232	0.236233	0.814537	0.982838	2.03109	0.384165	0.735394
HOXB3	0.150937	0.218081	0.870431	0.379105	1.14851	0.114898	0.170951	0.226815	1.31131	1.94271	0.71825	1.95201	0.273951	0.542856	0.0635109	2.03872	0.450344	0.36308	0.23471	2.42064	0.896217	1.3217	0.318336	0.161888	0.537561	1.55024	1.17407	0.0722919	0.321497	0.995704	1.69848	2.07556	0.205342	0.127408	0.57837	0.178393	1.10744	2.7608	0.413371	0.247659	1.95723	0.255186	0.815158	0.988557	2.009	0.404208	0.72679
HOXB4	0.129294	0.177953	0.865606	0.343132	1.18149	0.096723	0.138736	0.207032	1.22945	1.9848	0.661173	1.91928	0.249523	0.505246	0.0504583	2.19404	0.393035	0.357566	0.225309	2.44066	0.992305	1.51834	0.283795	0.139628	0.520312	1.71036	1.05156	0.0500827	0.295703	0.963	1.89367	2.28337	0.161775	0.11338	0.565098	0.146598	1.1646	2.3464	0.381532	0.221021	2.14369	0.233339	0.815194	0.982907	1.9129	0.385267	0.716993
HOXB5	0.128309	0.126452	0.878853	0.335548	1.17744	0.10218	0.118859	0.222929	1.18363	2.08281	0.604499	1.91967	0.241666	0.502794	0.057093	2.23454	0.319249	0.365853	0.228491	2.38688	1.07137	1.63167	0.274395	0.153045	0.51152	1.84346	0.955449	0.0657762	0.298092	0.939053	1.97369	2.3899	0.157347	0.11338	0.573023	0.164746	1.26196	2.05948	0.367371	0.212118	2.17526	0.244604	0.832843	0.97558	1.82223	0.380679	0.72492
HOXB6	0.125021	0.106243	0.876729	0.335548	1.1857	0.0954927	0.117613	0.210823	1.21484	2.10487	0.630383	1.93663	0.241666	0.501717	0.0462871	2.25536	0.340576	0.364899	0.219386	2.48252	1.02698	1.62937	0.273521	0.149206	0.509475	1.84346	0.983379	0.0544356	0.288094	0.959796	1.9999	2.4058	0.15511	0.102888	0.565962	0.153369	1.26196	2.09291	0.367371	0.216544	2.21332	0.233466	0.805035	0.971506	1.85425	0.384401	0.734424
HOXB7	0.125021	0.104944	0.876729	0.335548	1.1857	0.0954927	0.117613	0.210823	1.21497	2.11729	0.630383	1.93663	0.245389	0.51174	0.0462871	2.25536	0.369871	0.364899	0.222449	2.51832	1.01113	1.62937	0.273828	0.149206	0.509475	1.84346	0.983379	0.0544356	0.288094	0.953012	1.9999	2.4275	0.15511	0.104813	0.565962	0.153369	1.26196	2.03808	0.369874	0.216544	2.22622	0.233466	0.805035	0.978469	1.92112	0.384401	0.734424
HOXB8	0.122175	0.0873135	0.884177	0.338702	1.18342	0.0994921	0.119182	0.204234	1.20623	2.13155	0.623162	1.92625	0.24258	0.501147	0.0450208	2.252	0.325124	0.367772	0.223069	2.44047	1.0396	1.60576	0.276656	0.149751	0.509475	1.82762	0.910393	0.0528009	0.297678	0.93842	1.99946	2.37895	0.159656	0.0941295	0.568462	0.159175	1.25737	1.86794	0.369874	0.218352	2.23506	0.232646	0.827271	0.969688	1.85319	0.38523	0.735976
HOXB9	0.127901	0.0922112	0.877127	0.333602	1.17643	0.095612	0.10749	0.208397	1.33523	2.07789	0.63233	1.97393	0.255775	0.538718	0.0437226	2.26455	0.348841	0.366477	0.228405	2.45726	1.03865	1.76493	0.279417	0.142927	0.520407	1.94058	0.985718	0.0502617	0.289848	0.973891	2.00624	2.46751	0.160687	0.104986	0.565594	0.156122	1.21374	1.93219	0.375721	0.222241	2.24851	0.243766	0.808455	0.988065	1.97604	0.385044	0.741667
HOXC10	0.119975	0.0402444	0.897787	0.321493	1.1901	0.104964	0.087007	0.223446	1.27283	2.13363	0.575596	1.95662	0.244135	0.533504	0.0672735	2.26479	0.238668	0.370682	0.228137	2.38187	1.19899	1.76679	0.263362	0.169248	0.492954	2.05638	0.852522	0.079548	0.310473	0.929915	2.0949	2.62623	0.167202	0.1093	0.5797	0.172923	1.3908	1.24998	0.341326	0.205815	2.21932	0.23859	0.839291	0.982216	1.80016	0.368046	0.75008
HOXC11	0.146542	0.0367054	0.88369	0.289586	1.16221	0.112341	0.0697955	0.188558	1.42473	2.31005	0.572987	2.01987	0.250676	0.663915	0.0378833	2.29979	0.220445	0.357051	0.228022	2.24667	1.44139	1.95048	0.250198	0.146877	0.478609	2.11229	0.800168	0.0375191	0.308954	0.958993	2.10911	2.91863	0.164427	0.0902593	0.566368	0.177949	1.24557	1.21253	0.326682	0.198478	2.3544	0.231243	0.808276	0.951013	1.79414	0.345433	0.771685
HOXC12	0.180018	0.0502843	0.886769	0.322772	1.14053	0.117678	0.101755	0.220817	1.57191	2.29408	0.626363	2.04887	0.25427	0.750692	0.0629298	2.23019	0.229697	0.352228	0.231848	2.30664	1.01863	1.79007	0.273972	0.174171	0.486443	2.16625	0.850321	0.0782437	0.329321	0.980515	1.98854	2.97646	0.19849	0.115823	0.595148	0.199445	0.961606	1.3468	0.359893	0.217074	2.33823	0.254312	0.82357	0.962776	1.94568	0.366434	0.771685
HOXC13	0.10528	0.0248703	0.907237	0.283726	1.15211	0.0913374	0.0536678	0.180892	1.73299	2.30238	0.560217	2.07944	0.257947	0.650937	0.0493324	2.34505	0.221025	0.351123	0.220701	2.22119	1.49551	1.70377	0.258956	0.142732	0.511325	2.19327	0.759177	0.0447827	0.301964	0.987799	2.10315	2.79026	0.153155	0.095363	0.562544	0.17155	1.24552	1.07021	0.33299	0.198751	2.42978	0.235927	0.8291	0.946337	1.92052	0.329835	0.816319
HOXC4	0.126006	0.182574	0.856616	0.340429	1.17826	0.0836172	0.140706	0.193218	1.19933	1.93083	0.669181	1.91768	0.242427	0.492927	0.0352029	2.19879	0.386689	0.353123	0.213194	2.43011	0.969492	1.39335	0.280807	0.128734	0.50707	1.70738	1.11685	0.0405701	0.283728	0.983792	1.87059	2.13845	0.151626	0.0912197	0.560657	0.141967	1.14172	2.57112	0.367375	0.21429	2.12897	0.228509	0.795599	0.968567	1.92099	0.384164	0.716045
HOXC5	0.128309	0.134614	0.878853	0.338246	1.17744	0.10218	0.139681	0.222929	1.25127	2.07119	0.632581	1.94641	0.245619	0.502794	0.057093	2.21426	0.362403	0.365853	0.228741	2.38688	1.01949	1.68376	0.286069	0.153045	0.520896	1.7208	0.957025	0.0657762	0.298092	0.939053	1.91344	2.3899	0.157347	0.11338	0.573023	0.164746	1.1761	2.05948	0.37282	0.212118	2.16753	0.244604	0.832843	0.97558	1.93529	0.380679	0.728031
HOXC6	0.125021	0.106243	0.886012	0.335548	1.1902	0.100498	0.117613	0.226411	1.21484	2.10487	0.630383	1.93668	0.245389	0.51392	0.0600737	2.25536	0.369871	0.365837	0.228144	2.51832	1.01113	1.63167	0.273828	0.159761	0.512816	1.84346	0.983379	0.0741717	0.299058	0.959796	1.9999	2.447	0.159949	0.116481	0.579301	0.156389	1.26196	2.09291	0.369874	0.216544	2.21332	0.243924	0.824607	0.979165	1.92112	0.384401	0.734424
HOXC8	0.122175	0.0873135	0.884177	0.338702	1.18342	0.0994921	0.119182	0.204234	1.20623	2.13155	0.623162	1.92625	0.24258	0.501147	0.0450208	2.252	0.325124	0.367772	0.223069	2.44047	1.0396	1.60576	0.276656	0.149751	0.509475	1.82762	0.910393	0.0528009	0.297678	0.93842	1.99946	2.37895	0.159656	0.0941295	0.568462	0.159175	1.25737	1.86794	0.369874	0.218352	2.23506	0.232646	0.827271	0.969688	1.85319	0.38523	0.735976
HOXC9	0.125944	0.0890214	0.895651	0.333602	1.17956	0.0989035	0.10749	0.232718	1.33523	2.10666	0.605166	1.97545	0.264952	0.55249	0.0603253	2.27403	0.350323	0.371322	0.232843	2.39797	1.11798	1.80259	0.283591	0.161576	0.537926	1.95485	0.87651	0.0758807	0.300558	0.946231	2.04022	2.64793	0.164607	0.122927	0.582654	0.159334	1.22342	1.72181	0.385783	0.223123	2.26898	0.255507	0.831264	0.996535	2.01301	0.385044	0.746366
HOXD1	0.12457	0.140696	0.857564	0.355778	1.1558	0.0999609	0.136685	0.238744	1.038	1.78153	0.617428	1.68459	0.271114	0.440026	0.0738559	1.98252	0.445646	0.378427	0.231706	2.346	1.15054	1.49077	0.303257	0.172712	0.497584	1.57439	0.948147	0.0936025	0.309934	0.924029	1.7745	2.27573	0.195035	0.13126	0.593374	0.161254	1.14172	2.07735	0.395078	0.225225	2.02471	0.279732	0.83302	0.990355	1.58103	0.389321	0.650509
HOXD10	0.115485	0.0402444	0.879381	0.321493	1.16612	0.104964	0.087007	0.205469	1.12793	2.07741	0.575596	1.83395	0.217655	0.49792	0.0672735	2.2443	0.216808	0.363982	0.219836	2.29572	1.32381	1.57237	0.263362	0.160181	0.483145	2.05638	0.852522	0.0580773	0.313866	0.925869	2.0949	2.14496	0.1773	0.1093	0.567301	0.177513	1.3908	1.24998	0.322367	0.205815	2.20708	0.227115	0.825127	0.931871	1.62927	0.34527	0.725606
HOXD11	0.163097	0.0367054	0.88369	0.289586	1.16221	0.11492	0.0790506	0.20477	1.53788	2.31005	0.577613	2.01987	0.253268	0.696475	0.0426525	2.29979	0.229697	0.357051	0.228225	2.30664	1.21757	1.95048	0.250198	0.154781	0.478609	2.11229	0.800168	0.0512801	0.308954	0.958993	2.10911	2.91863	0.164427	0.0955954	0.577604	0.18066	1.12146	1.22851	0.332916	0.198478	2.3544	0.231243	0.808276	0.951013	1.91146	0.349184	0.771685
HOXD12	0.184826	0.0716636	0.891536	0.350973	1.15137	0.125665	0.110784	0.22785	1.64894	2.31296	0.660379	2.06688	0.25842	0.788591	0.0794674	2.21972	0.240204	0.35464	0.238852	2.31751	0.992645	1.83141	0.29816	0.179309	0.493194	2.05965	0.896389	0.0893015	0.352317	0.987635	1.93416	3.02202	0.215038	0.121689	0.599738	0.199131	0.923944	1.57164	0.383863	0.242795	2.30755	0.267893	0.82926	0.966488	1.98604	0.392009	0.773635
HOXD13	0.111751	0.0248703	0.889129	0.28127	1.10155	0.0970161	0.0522336	0.172205	1.55898	2.21963	0.538028	1.94805	0.233947	0.582428	0.0471032	2.28949	0.189396	0.33973	0.220325	2.0285	1.61146	1.61461	0.255918	0.134547	0.49677	2.17832	0.726225	0.0399381	0.297703	0.976561	2.10315	2.3921	0.153155	0.091291	0.546681	0.174375	1.24552	0.970892	0.3167	0.190386	2.34244	0.222929	0.817341	0.894645	1.77136	0.321038	0.791718
HOXD3	0.140292	0.209761	0.874799	0.349433	1.15372	0.104775	0.150402	0.208397	1.33523	1.95459	0.680803	1.9692	0.268318	0.538514	0.0504583	2.11198	0.424421	0.366477	0.233071	2.42064	0.949078	1.3217	0.30057	0.142927	0.537926	1.64089	1.11749	0.0502617	0.300832	0.98571	1.76396	2.07556	0.178907	0.11338	0.565594	0.166184	1.13539	2.70541	0.399456	0.227693	2.01668	0.243766	0.815629	0.991307	2.05837	0.386402	0.736465
HOXD4	0.129294	0.177953	0.865606	0.342994	1.18139	0.0989035	0.138736	0.207032	1.22945	1.9848	0.661173	1.92625	0.249523	0.505246	0.0504583	2.19404	0.40122	0.357566	0.231478	2.44066	0.992305	1.51834	0.287665	0.139628	0.526995	1.71036	1.05156	0.0500827	0.298675	0.961205	1.89367	2.28337	0.162516	0.11338	0.565098	0.146628	1.1646	2.3361	0.382435	0.22354	2.14369	0.233339	0.815194	0.982907	1.92112	0.387466	0.716993
HOXD8	0.125021	0.104209	0.871023	0.340355	1.18029	0.102354	0.120797	0.194298	1.18552	2.04387	0.617695	1.90606	0.237006	0.497655	0.0450208	2.252	0.28197	0.359857	0.223069	2.43029	1.13011	1.45582	0.276656	0.134011	0.495686	1.77262	0.958455	0.0412883	0.297678	0.942928	1.9748	2.24716	0.159656	0.0941295	0.56197	0.169573	1.19518	1.85607	0.361297	0.212118	2.22906	0.229477	0.824798	0.957163	1.728	0.36519	0.725004
HOXD9	0.125944	0.0890214	0.895651	0.333602	1.17956	0.0989035	0.10749	0.232718	1.33523	2.10666	0.605166	1.97545	0.264952	0.55249	0.0603253	2.27403	0.350323	0.371322	0.232843	2.39797	1.11798	1.80259	0.283591	0.161576	0.537926	1.95485	0.87651	0.0758807	0.300558	0.946231	2.04022	2.64793	0.164607	0.122927	0.582654	0.159334	1.22342	1.72181	0.385783	0.223123	2.26898	0.255507	0.831264	0.996535	2.01301	0.385044	0.746366
HSF2	0.161819	0.27023	0.850576	0.322341	0.936346	0.121294	0.24088	0.298685	1.09893	1.77029	0.544249	1.36934	0.485965	0.64286	0.154409	1.91744	0.533293	0.368343	0.241164	1.25272	2.58398	1.53275	0.337465	0.148761	0.434782	1.94676	0.703257	0.0471276	0.319384	0.864489	1.87988	1.40137	0.188047	0.151191	0.559916	0.265132	1.0908	0.684195	0.406287	0.290388	1.98896	0.315391	0.814732	0.829375	1.16342	0.314641	0.580836
IRF1	0.380256	0.350018	0.87504	0.404603	0.943226	0.246239	0.26921	0.273325	2.53145	1.91067	0.781236	1.6791	0.548592	1.14569	0.156152	1.59886	0.726802	0.366061	0.319462	1.17431	1.95881	2.22543	0.4831	0.216067	0.497607	1.52083	0.855608	0.1206	0.449861	0.947272	1.54464	3.36918	0.311	0.244449	0.606557	0.343975	0.858407	1.03087	0.462666	0.427032	1.88244	0.321148	0.858166	0.977441	1.8729	0.339486	0.728822
IRF2	0.380256	0.350018	0.87504	0.404603	0.943226	0.246239	0.26921	0.273325	2.53145	1.91067	0.781236	1.6791	0.548592	1.14569	0.156152	1.59886	0.726802	0.366061	0.319462	1.17431	1.95881	2.22543	0.4831	0.216067	0.497607	1.52083	0.855608	0.1206	0.449861	0.947272	1.54464	3.36918	0.311	0.244449	0.606557	0.343975	0.858407	1.03087	0.462666	0.427032	1.88244	0.321148	0.858166	0.977441	1.8729	0.339486	0.728822
IRF3	0.879222	0.593997	1.04274	1.08566	0.955206	0.740789	1.11053	1.31068	1.62137	1.66751	0.965713	1.0679	0.920879	1.31897	0.947117	0.922645	1.12244	0.953096	0.68589	0.825868	0.638672	1.3045	0.995715	0.967541	1.02384	1.1896	0.575998	0.976144	0.951931	0.825737	0.895514	2.16992	0.940313	1.04239	1.12424	0.832457	0.59301	0.504229	1.01371	1.06247	1.12956	1.36293	1.04187	1.10383	1.21555	0.902458	0.784061
IRF4	0.583113	0.90181	0.855406	0.639545	0.881517	0.366691	0.615789	0.433101	1.45868	1.67838	0.818117	1.16799	0.885091	1.67461	0.387225	1.22787	1.3217	0.605837	0.366214	0.970173	1.04114	1.61467	0.668385	0.318548	0.464731	1.67567	0.761167	0.224388	0.575699	0.872408	1.26473	2.27926	0.55712	0.410889	0.602579	0.650218	0.603673	0.526935	0.612614	0.707929	1.40751	0.579685	0.925827	0.945118	1.23699	0.436852	0.596694
IRF5	0.953633	1.01578	0.886493	0.752796	0.898404	0.604313	0.9982	0.829242	1.65186	1.59255	0.902964	1.07283	1.05528	1.8732	0.704124	1.01523	1.32239	0.784053	0.503456	0.772884	0.873133	1.31165	0.79392	0.602611	0.688356	1.18751	0.693612	0.538254	0.656076	0.887176	1.03714	2.27873	0.664184	0.737859	0.800108	0.828029	0.580527	0.512102	0.721355	0.837573	1.20268	0.79967	0.942463	0.982707	1.24609	0.563396	0.696382
IRF6	0.84745	0.914414	0.809425	0.648798	0.894734	0.516142	0.704029	0.572498	1.07035	1.36234	0.852711	1.01989	0.883639	1.80702	0.582935	1.07273	0.964845	0.705786	0.424043	1.08313	0.945749	1.24575	0.717835	0.340317	0.507552	1.34774	0.706103	0.322291	0.615722	0.92521	1.10928	1.86907	0.62963	0.549128	0.603353	0.752539	0.516641	0.484209	0.594875	0.714302	1.27931	0.523878	0.885998	0.884697	1.0427	0.488035	0.607035
IRF8	0.583113	0.90181	0.855406	0.639545	0.881517	0.366691	0.615789	0.433101	1.45868	1.67838	0.818117	1.16799	0.885091	1.67461	0.387225	1.22787	1.3217	0.605837	0.366214	0.970173	1.04114	1.61467	0.668385	0.318548	0.464731	1.67567	0.761167	0.224388	0.575699	0.872408	1.26473	2.27926	0.55712	0.410889	0.602579	0.650218	0.603673	0.526935	0.612614	0.707929	1.40751	0.579685	0.925827	0.945118	1.23699	0.436852	0.596694
IRF9	0.346349	0.250025	0.853707	0.381728	0.939158	0.222471	0.223021	0.306693	2.037	2.56988	0.650457	1.65429	0.4348	1.11261	0.199982	1.74456	0.651397	0.405514	0.313173	1.07164	1.43097	2.26184	0.396757	0.225534	0.487081	1.99927	0.632637	0.157051	0.428071	0.888363	1.74158	3.55172	0.278415	0.233011	0.585637	0.432058	0.921865	0.513076	0.457115	0.338111	1.96916	0.332476	0.834917	0.976421	1.7011	0.349849	0.741505
IRX1	0.210597	0.0548549	0.92546	0.55422	1.0114	0.322132	0.0619622	0.162439	0.68047	1.79475	0.719163	1.11557	0.175155	0.261653	0.163373	1.66045	0.321857	0.355735	0.217352	0.890618	1.16705	0.848179	0.480475	0.246897	0.544462	2.21201	0.859626	0.13871	0.471863	1.04209	1.72577	0.687586	0.463144	0.456549	0.539737	0.731511	1.80046	0.56602	0.319741	0.306454	1.65551	0.259178	0.961042	0.845749	0.865485	0.380232	0.867268
IRX2	0.210597	0.0551923	0.92546	0.549347	0.993965	0.322132	0.0613273	0.162439	0.666868	1.72228	0.710417	1.08237	0.175155	0.258037	0.158876	1.62759	0.321857	0.355735	0.217352	0.832596	1.16705	0.815256	0.483848	0.245675	0.544462	2.21201	0.859626	0.138352	0.473287	1.04209	1.70515	0.672574	0.466936	0.456549	0.539737	0.719809	1.75423	0.521453	0.319741	0.307458	1.63794	0.256478	0.961042	0.845749	0.858876	0.380232	0.867268
IRX3	0.210597	0.0548549	0.92546	0.55422	1.0114	0.322132	0.0619622	0.162439	0.68047	1.79475	0.719163	1.11557	0.175155	0.261653	0.163373	1.66045	0.321857	0.355735	0.217352	0.890618	1.16705	0.848179	0.480475	0.246897	0.544462	2.21201	0.859626	0.13871	0.471863	1.04209	1.72577	0.687586	0.463144	0.456549	0.539737	0.731511	1.80046	0.56602	0.319741	0.306454	1.65551	0.259178	0.961042	0.845749	0.865485	0.380232	0.867268
IRX4	0.210597	0.0548549	0.92546	0.55422	1.0114	0.322132	0.0619622	0.162439	0.68047	1.79475	0.719163	1.11557	0.175155	0.261653	0.163373	1.66045	0.321857	0.355735	0.217352	0.890618	1.16705	0.848179	0.480475	0.246897	0.544462	2.21201	0.859626	0.13871	0.471863	1.04209	1.72577	0.687586	0.463144	0.456549	0.539737	0.731511	1.80046	0.56602	0.319741	0.306454	1.65551	0.259178	0.961042	0.845749	0.865485	0.380232	0.867268
IRX5	0.210597	0.0551923	0.92546	0.549347	0.993965	0.322132	0.0613273	0.162439	0.666868	1.72228	0.710417	1.08237	0.175155	0.258037	0.158876	1.62759	0.321857	0.355735	0.217352	0.832596	1.16705	0.815256	0.483848	0.245675	0.544462	2.21201	0.859626	0.138352	0.473287	1.04209	1.70515	0.672574	0.466936	0.456549	0.539737	0.719809	1.75423	0.521453	0.319741	0.307458	1.63794	0.256478	0.961042	0.845749	0.858876	0.380232	0.867268
IRX6	0.210597	0.0548549	0.92546	0.55422	1.0114	0.322132	0.0619622	0.162439	0.68047	1.79475	0.719163	1.11557	0.175155	0.261653	0.163373	1.66045	0.321857	0.355735	0.217352	0.890618	1.16705	0.848179	0.480475	0.246897	0.544462	2.21201	0.859626	0.13871	0.471863	1.04209	1.72577	0.687586	0.463144	0.456549	0.539737	0.731511	1.80046	0.56602	0.319741	0.306454	1.65551	0.259178	0.961042	0.845749	0.865485	0.380232	0.867268
ISX	0.132163	0.0266191	0.892174	0.395272	1.17696	0.0756087	0.0844766	0.233075	1.56275	2.07768	0.793417	2.20257	0.323906	0.470019	0.052956	2.16655	0.336823	0.403287	0.248856	2.75754	0.60963	1.43775	0.357102	0.0972772	0.626329	1.52909	1.31262	0.0539918	0.324201	1.04339	1.68736	2.56433	0.185277	0.066002	0.573562	0.102514	1.25499	3.76499	0.458981	0.269238	2.14752	0.336071	0.809264	1.05461	2.57162	0.435716	0.767478
JDP2	0.398037	1.08199	0.763679	0.499194	0.799113	0.248238	0.558574	0.203443	0.521809	1.2897	0.694104	0.90078	0.289531	0.245268	0.132374	1.19189	0.766659	0.295313	0.309236	0.738232	1.1358	0.434587	0.444204	0.238344	0.336095	1.41331	0.798044	0.12718	0.429853	0.8741	1.19783	0.475426	0.407779	0.364449	0.468505	0.470691	1.13737	0.794788	0.327023	0.469139	1.32522	0.24562	0.890943	0.755361	0.630135	0.308037	0.4366
KDM2B	4.7155	0.230576	0.390872	0.564362	0.654061	2.42143	0.419914	0.484963	0.442236	0.720205	0.33221	0.646623	0.18547	2.19453	0.125063	0.672138	0.211212	0.36805	1.98056	0.545787	0.633351	0.276011	0.585825	0.201366	0.460969	0.965414	0.407428	0.264054	0.914631	0.707932	0.716015	0.549015	0.855434	0.33575	0.401089	0.553253	0.274271	0.518611	0.20747	0.336547	0.879502	0.474851	0.714304	0.387883	0.641077	0.210837	0.628488
KLF1	0.638437	0.138535	1.06864	1.11513	1.00503	0.779632	0.702769	1.47901	0.510437	1.07035	0.787108	0.912297	0.199238	0.444169	1.31644	0.917026	0.295856	0.694442	0.860829	0.904568	0.570084	0.727646	0.697489	1.18829	1.15371	1.21986	0.534675	1.74942	1.15336	0.82583	0.970641	0.645804	0.981715	1.17355	1.51911	0.856892	0.996526	0.325957	1.25975	0.56444	0.952417	1.27422	1.10632	0.92545	0.620475	1.21681	0.869852
KLF12	0.812549	0.171192	1.06917	1.18731	0.958744	0.9633	0.807657	1.6224	0.452371	0.910911	0.845165	0.675304	0.185611	0.402948	1.46622	0.711924	0.324843	0.73112	1.0199	0.73917	0.516921	0.31916	0.763459	1.32805	1.22704	1.0832	0.572779	1.92701	1.23753	0.870561	0.761055	0.269011	1.07537	1.33598	1.59985	1.00523	0.814532	0.364162	1.28795	0.593448	0.766269	1.34206	1.13989	0.900827	0.498813	1.26925	0.930105
KLF13	1.56797	0.187378	0.777199	0.581327	0.813333	0.922056	0.348787	0.472339	0.870637	1.41809	0.627916	1.12698	0.210694	0.418576	0.467966	1.29257	0.304563	0.506036	0.785396	0.893117	1.21358	0.699933	0.508089	0.315275	0.557615	1.43399	0.899672	0.411852	0.680782	0.910141	1.23974	0.780954	0.589912	0.455426	0.630098	0.623222	0.816073	0.944063	0.534072	0.36536	1.39107	0.375806	0.883054	0.685738	1.05948	0.51714	0.719458
KLF14	1.56797	0.187378	0.777199	0.581327	0.813333	0.922056	0.348787	0.472339	0.870637	1.41809	0.627916	1.12698	0.210694	0.418576	0.467966	1.29257	0.304563	0.506036	0.785396	0.893117	1.21358	0.699933	0.508089	0.315275	0.557615	1.43399	0.899672	0.411852	0.680782	0.910141	1.23974	0.780954	0.589912	0.455426	0.630098	0.623222	0.816073	0.944063	0.534072	0.36536	1.39107	0.375806	0.883054	0.685738	1.05948	0.51714	0.719458
KLF2	0.638437	0.138535	1.06864	1.11513	1.00503	0.779632	0.702769	1.47901	0.510437	1.07035	0.787108	0.912297	0.199238	0.444169	1.31644	0.917026	0.295856	0.694442	0.860829	0.904568	0.570084	0.727646	0.697489	1.18829	1.15371	1.21986	0.534675	1.74942	1.15336	0.82583	0.970641	0.645804	0.981715	1.17355	1.51911	0.856892	0.996526	0.325957	1.25975	0.56444	0.952417	1.27422	1.10632	0.92545	0.620475	1.21681	0.869852
KLF3	0.812549	0.171192	1.06917	1.18731	0.958744	0.9633	0.807657	1.6224	0.452371	0.910911	0.845165	0.675304	0.185611	0.402948	1.46622	0.711924	0.324843	0.73112	1.0199	0.73917	0.516921	0.31916	0.763459	1.32805	1.22704	1.0832	0.572779	1.92701	1.23753	0.870561	0.761055	0.269011	1.07537	1.33598	1.59985	1.00523	0.814532	0.364162	1.28795	0.593448	0.766269	1.34206	1.13989	0.900827	0.498813	1.26925	0.930105
KLF4	0.638437	0.138535	1.06864	1.11513	1.00503	0.779632	0.702769	1.47901	0.510437	1.07035	0.787108	0.912297	0.199238	0.444169	1.31644	0.917026	0.295856	0.694442	0.860829	0.904568	0.570084	0.727646	0.697489	1.18829	1.15371	1.21986	0.534675	1.74942	1.15336	0.82583	0.970641	0.645804	0.981715	1.17355	1.51911	0.856892	0.996526	0.325957	1.25975	0.56444	0.952417	1.27422	1.10632	0.92545	0.620475	1.21681	0.869852
KLF5	0.638437	0.138535	1.06864	1.11513	1.00503	0.779632	0.702769	1.47901	0.510437	1.07035	0.787108	0.912297	0.199238	0.444169	1.31644	0.917026	0.295856	0.694442	0.860829	0.904568	0.570084	0.727646	0.697489	1.18829	1.15371	1.21986	0.534675	1.74942	1.15336	0.82583	0.970641	0.645804	0.981715	1.17355	1.51911	0.856892	0.996526	0.325957	1.25975	0.56444	0.952417	1.27422	1.10632	0.92545	0.620475	1.21681	0.869852
KLF6	0.800647	0.167927	1.06077	1.16467	1.00347	0.937157	0.791886	1.58693	0.500886	0.981783	0.827517	0.695313	0.184458	0.401566	1.45093	0.787882	0.309093	0.708891	0.99634	0.787184	0.523718	0.342011	0.740027	1.31688	1.18985	1.14072	0.561452	1.91841	1.17534	0.862811	0.819327	0.304993	1.0575	1.33521	1.5736	1.0012	0.827139	0.350712	1.27969	0.579807	0.815456	1.33803	1.13945	0.907303	0.575518	1.25835	0.87736
KLF7	0.800647	0.167927	1.06077	1.16467	1.00347	0.937157	0.791886	1.58693	0.500886	0.981783	0.827517	0.695313	0.184458	0.401566	1.45093	0.787882	0.309093	0.708891	0.99634	0.787184	0.523718	0.342011	0.740027	1.31688	1.18985	1.14072	0.561452	1.91841	1.17534	0.862811	0.819327	0.304993	1.0575	1.33521	1.5736	1.0012	0.827139	0.350712	1.27969	0.579807	0.815456	1.33803	1.13945	0.907303	0.575518	1.25835	0.87736
KLF8	0.812549	0.171192	1.06917	1.18731	0.958744	0.9633	0.807657	1.6224	0.452371	0.910911	0.845165	0.675304	0.185611	0.402948	1.46622	0.711924	0.324843	0.73112	1.0199	0.73917	0.516921	0.31916	0.763459	1.32805	1.22704	1.0832	0.572779	1.92701	1.23753	0.870561	0.761055	0.269011	1.07537	1.33598	1.59985	1.00523	0.814532	0.364162	1.28795	0.593448	0.766269	1.34206	1.13989	0.900827	0.498813	1.26925	0.930105
KLF9	1.56797	0.187378	0.777199	0.581327	0.813333	0.922056	0.348787	0.472339	0.870637	1.41809	0.627916	1.12698	0.210694	0.418576	0.467966	1.29257	0.304563	0.506036	0.785396	0.893117	1.21358	0.699933	0.508089	0.315275	0.557615	1.43399	0.899672	0.411852	0.680782	0.910141	1.23974	0.780954	0.589912	0.455426	0.630098	0.623222	0.816073	0.944063	0.534072	0.36536	1.39107	0.375806	0.883054	0.685738	1.05948	0.51714	0.719458
KMT2A	6.06098	0.537407	0.304364	0.784192	0.638521	3.3614	0.807775	0.841672	0.17091	0.197548	0.374602	0.307613	0.232515	3.26667	0.362647	0.151313	0.282555	0.426214	2.82983	0.259747	0.112318	0.0434817	0.880257	0.441364	0.582452	0.310674	0.260585	0.592568	1.33836	0.630072	0.242666	0.135779	1.29497	0.602049	0.494021	0.753572	0.22973	0.397467	0.297334	0.540341	0.345126	0.699551	0.685068	0.334276	0.375161	0.359126	0.726335
LBX1	0.111735	0.0967091	0.911109	0.465198	1.00512	0.129258	0.121673	0.268211	1.29821	2.05672	0.724641	1.78137	0.283045	0.468799	0.144872	1.78622	0.38348	0.420185	0.26219	1.71589	1.2551	1.74532	0.413875	0.234002	0.570249	1.70203	1.09672	0.143249	0.402777	0.998094	1.64315	1.89334	0.32742	0.129356	0.623372	0.304847	1.35244	1.93698	0.520283	0.310896	1.78406	0.404408	0.854623	0.932417	1.75643	0.436771	0.714925
LBX2	0.128265	0.0933013	0.922764	0.470073	1.02153	0.139816	0.131853	0.271433	1.45558	2.17207	0.737264	1.91216	0.285168	0.536313	0.159755	1.78803	0.410503	0.428877	0.27827	1.83172	1.2077	1.8381	0.405154	0.25452	0.578748	1.73344	1.10349	0.158422	0.400983	1.0027	1.65196	2.12093	0.310377	0.135565	0.632384	0.291081	1.2214	1.97873	0.525735	0.315196	1.7885	0.418173	0.855971	0.973035	1.95775	0.444153	0.736047
LCOR	0.302954	0.113806	1.0626	0.581728	1.16998	0.292279	0.429322	0.699546	3.80668	2.15934	0.941079	2.17962	0.640599	1.0483	0.492196	1.76856	0.435187	0.648754	0.383258	1.69463	0.98821	2.37873	0.571559	0.507257	0.956924	1.3757	0.805767	0.543374	0.593522	0.982186	1.5308	5.23469	0.410767	0.548468	0.945782	0.357137	1.27292	1.63682	0.725864	0.49945	2.03683	0.700121	0.983075	1.2555	2.73067	0.622526	1.06286
LEF1	0.198094	0.791941	0.922006	0.500772	1.04844	0.23309	0.523855	0.370129	1.98739	1.76612	0.785006	1.66384	0.871006	0.693501	0.275945	1.67864	0.94059	0.612967	0.328651	1.17816	2.15059	3.07602	0.589078	0.346754	0.690891	1.47006	0.745192	0.233443	0.473647	0.934488	1.68503	2.82212	0.371115	0.422893	0.698807	0.403768	1.91737	0.791091	0.599615	0.633742	1.73772	0.436308	0.867631	1.0568	1.58179	0.466044	0.822309
LHX1	0.125829	0.0243667	0.891923	0.325572	1.20014	0.0870457	0.0695199	0.218662	1.38962	2.17972	0.63826	2.02827	0.285719	0.506729	0.0602373	2.276	0.390659	0.376224	0.237272	2.67133	1.02662	1.74941	0.290596	0.131309	0.548517	1.80798	0.940731	0.0789215	0.311102	0.948221	1.98274	2.78025	0.150261	0.0932259	0.595406	0.127507	1.37075	2.2896	0.379623	0.227268	2.29093	0.292863	0.822202	1.03292	2.04705	0.388036	0.74109
LHX2	0.112586	0.100546	0.892594	0.367658	1.12186	0.0734659	0.103697	0.200792	1.4725	2.10986	0.741281	1.97731	0.304748	0.494672	0.0414836	2.05587	0.396722	0.377112	0.223349	2.27281	0.994241	1.62039	0.33772	0.110397	0.568495	1.60106	1.1828	0.0401266	0.313271	1.00359	1.71231	2.35085	0.177741	0.0771566	0.566094	0.153826	1.30133	2.84707	0.441995	0.258298	2.02634	0.293715	0.827052	0.995143	2.11097	0.397177	0.737052
LHX3	0.125829	0.0715434	0.886242	0.382056	1.19898	0.0870457	0.089589	0.207682	1.37662	1.93655	0.745054	2.02827	0.310259	0.463116	0.0602373	2.11121	0.527288	0.368892	0.237272	2.67133	0.934673	1.66893	0.349996	0.131309	0.548517	1.43996	1.10045	0.077355	0.311102	0.948221	1.75059	2.68724	0.169533	0.0932259	0.573217	0.127507	1.35119	2.2896	0.395947	0.290312	2.12477	0.301679	0.817806	1.03292	2.04705	0.398722	0.719395
LHX4	0.125829	0.0715434	0.886242	0.382056	1.19898	0.0870457	0.089589	0.207682	1.37662	1.93655	0.745054	2.02827	0.310259	0.463116	0.0602373	2.11121	0.527288	0.368892	0.237272	2.67133	0.934673	1.66893	0.349996	0.131309	0.548517	1.43996	1.10045	0.077355	0.311102	0.948221	1.75059	2.68724	0.169533	0.0932259	0.573217	0.127507	1.35119	2.2896	0.395947	0.290312	2.12477	0.301679	0.817806	1.03292	2.04705	0.398722	0.719395
LHX5	0.125829	0.0243667	0.891923	0.325572	1.20014	0.0870457	0.0695199	0.218662	1.38962	2.17972	0.63826	2.02827	0.285719	0.506729	0.0602373	2.276	0.390659	0.376224	0.237272	2.67133	1.02662	1.74941	0.290596	0.131309	0.548517	1.80798	0.940731	0.0789215	0.311102	0.948221	1.98274	2.78025	0.150261	0.0932259	0.595406	0.127507	1.37075	2.2896	0.379623	0.227268	2.29093	0.292863	0.822202	1.03292	2.04705	0.388036	0.74109
LHX6	0.154624	0.286887	0.840678	0.502254	1.04266	0.10062	0.201118	0.209845	1.26016	1.56614	0.877111	1.77181	0.621283	0.405034	0.0840323	1.71686	1.04128	0.409599	0.277493	2.02882	0.781826	1.14027	0.52634	0.13752	0.556146	1.08851	1.26585	0.0667302	0.389526	1.00982	1.40966	1.82437	0.302733	0.128567	0.529549	0.198182	1.39244	3.38519	0.46758	0.562867	1.72476	0.336914	0.82613	1.00347	1.93819	0.424131	0.662632
LHX8	0.138797	0.194592	0.852326	0.486561	1.08674	0.103224	0.169157	0.232282	1.22027	1.57436	0.878242	1.73322	0.619027	0.409301	0.089561	1.73518	1.00786	0.404588	0.255348	2.16403	0.776275	1.25501	0.502521	0.170158	0.549809	1.12897	1.29161	0.0967301	0.386902	1.02235	1.45988	1.97019	0.296528	0.122594	0.570103	0.180399	1.38683	3.34893	0.474669	0.536805	1.74566	0.32919	0.833316	1.01456	1.86866	0.431196	0.654282
LHX9	0.112586	0.100546	0.892594	0.367658	1.12186	0.0734659	0.103697	0.200792	1.4725	2.10986	0.741281	1.97731	0.304748	0.494672	0.0414836	2.05587	0.396722	0.377112	0.223349	2.27281	0.994241	1.62039	0.33772	0.110397	0.568495	1.60106	1.1828	0.0401266	0.313271	1.00359	1.71231	2.35085	0.177741	0.0771566	0.566094	0.153826	1.30133	2.84707	0.441995	0.258298	2.02634	0.293715	0.827052	0.995143	2.11097	0.397177	0.737052
LIN54	0.150206	0.0271679	0.912113	0.255463	1.07486	0.0812815	0.0530352	0.192203	3.35494	2.34807	0.764079	2.12055	0.43566	0.88791	0.0280381	2.01932	0.468292	0.292226	0.228962	1.68319	1.61491	2.54887	0.355913	0.149411	0.526682	1.71101	0.829454	0.0321509	0.335891	0.945904	1.87513	4.85294	0.129568	0.137459	0.613842	0.143338	1.29794	1.43832	0.344034	0.258903	2.34386	0.260643	0.84745	1.13209	2.50023	0.276737	0.822961
LMX1A	0.123803	0.00320487	0.907796	0.299029	1.29829	0.0808673	0.0460654	0.187116	1.20313	2.14316	0.605618	2.11382	0.269625	0.537635	0.036488	2.42073	0.357942	0.393676	0.216137	3.03355	1.05365	1.9736	0.267659	0.136368	0.507978	1.87396	0.920013	0.038387	0.294838	0.949967	2.16357	2.98308	0.124829	0.0690898	0.590033	0.117452	1.51229	1.78426	0.341744	0.210912	2.44968	0.249598	0.820729	1.04904	1.93538	0.372272	0.751435
LMX1B	0.123803	0.00320487	0.907796	0.299029	1.29829	0.0808673	0.0460654	0.187116	1.20313	2.14316	0.605618	2.11382	0.269625	0.537635	0.036488	2.42073	0.357942	0.393676	0.216137	3.03355	1.05365	1.9736	0.267659	0.136368	0.507978	1.87396	0.920013	0.038387	0.294838	0.949967	2.16357	2.98308	0.124829	0.0690898	0.590033	0.117452	1.51229	1.78426	0.341744	0.210912	2.44968	0.249598	0.820729	1.04904	1.93538	0.372272	0.751435
LYL1	0.147106	0.17589	0.887011	0.421346	0.973363	0.204719	0.167143	0.265358	0.988398	1.76519	0.61478	1.24757	0.142693	0.243802	0.139947	1.65524	0.268075	0.287654	0.231659	1.32058	1.71661	0.771486	0.335109	0.260962	0.48339	1.61219	0.925776	0.151402	0.372001	0.988448	1.67343	0.778406	0.25005	0.293486	0.556468	0.375156	1.62788	0.894521	0.326454	0.225123	1.7286	0.251371	0.922634	0.788403	0.960253	0.374671	0.701766
MAFF	0.244005	0.378805	0.922509	0.436444	1.0543	0.446291	0.225932	0.173999	1.86077	1.54881	0.653796	1.63982	0.323302	0.563353	0.183357	1.69745	0.542867	0.44288	0.536773	1.38158	1.65569	1.73626	0.59508	0.40479	0.62361	1.30801	0.78842	0.294777	0.650082	0.937391	1.64535	2.86334	0.50281	0.313094	0.579024	0.324679	1.4356	0.591384	0.435134	0.454927	1.84319	0.25744	0.936214	0.97223	1.61312	0.487167	0.960679
MAFG	0.244005	0.378805	0.922509	0.436444	1.0543	0.446291	0.225932	0.173999	1.86077	1.54881	0.653796	1.63982	0.323302	0.563353	0.183357	1.69745	0.542867	0.44288	0.536773	1.38158	1.65569	1.73626	0.59508	0.40479	0.62361	1.30801	0.78842	0.294777	0.650082	0.937391	1.64535	2.86334	0.50281	0.313094	0.579024	0.324679	1.4356	0.591384	0.435134	0.454927	1.84319	0.25744	0.936214	0.97223	1.61312	0.487167	0.960679
MAFK	0.244005	0.378805	0.922509	0.436444	1.0543	0.446291	0.225932	0.173999	1.86077	1.54881	0.653796	1.63982	0.323302	0.563353	0.183357	1.69745	0.542867	0.44288	0.536773	1.38158	1.65569	1.73626	0.59508	0.40479	0.62361	1.30801	0.78842	0.294777	0.650082	0.937391	1.64535	2.86334	0.50281	0.313094	0.579024	0.324679	1.4356	0.591384	0.435134	0.454927	1.84319	0.25744	0.936214	0.97223	1.61312	0.487167	0.960679
MAX	0.919263	1.24468	0.969904	1.17332	0.948074	1.16959	1.03694	0.865649	0.336414	0.541744	1.00632	0.542695	0.381376	0.46984	0.698405	0.572016	0.808647	0.524552	1.05179	0.60756	0.232956	0.197017	1.27116	1.15891	0.797863	0.650038	0.813978	0.997566	1.25264	1.00702	0.633771	0.292199	1.35876	1.3671	0.895808	1.08929	1.09587	0.546987	0.658404	1.04647	0.590691	1.26107	1.04978	0.974253	0.467639	0.78763	0.961379
MECP2	0.225868	0.185563	0.930965	0.503963	0.968112	0.251352	0.15365	0.229912	0.95632	1.66832	0.653595	1.22091	0.186418	0.2272	0.186083	1.55447	0.246877	0.317096	0.220641	1.07727	1.17429	0.702424	0.466621	0.261334	0.474641	1.80511	0.724547	0.165897	0.492152	0.993696	1.53098	1.07373	0.423474	0.413873	0.541575	0.60406	1.89433	0.564165	0.300416	0.321341	1.7213	0.302072	0.999006	0.851663	0.999047	0.343918	0.721323
MEIS1	0.513177	2.42862	0.950384	0.957511	0.992565	0.628941	1.32499	0.481243	0.443872	0.671617	0.912966	0.81407	1.08448	0.637492	0.515088	0.934046	1.87173	0.600544	0.542297	0.676518	0.710013	0.544287	1.05019	0.688628	0.722306	1.02475	0.933454	0.470454	0.788227	1.01275	1.0256	0.555097	0.917387	1.15482	0.68789	1.05392	1.52468	0.302212	0.644728	1.21049	0.908842	0.555885	1.08629	1.06474	0.666389	0.602396	0.878269
MEIS2	0.513177	2.42862	0.950384	0.957511	0.992565	0.628941	1.32499	0.481243	0.443872	0.671617	0.912966	0.81407	1.08448	0.637492	0.515088	0.934046	1.87173	0.600544	0.542297	0.676518	0.710013	0.544287	1.05019	0.688628	0.722306	1.02475	0.933454	0.470454	0.788227	1.01275	1.0256	0.555097	0.917387	1.15482	0.68789	1.05392	1.52468	0.302212	0.644728	1.21049	0.908842	0.555885	1.08629	1.06474	0.666389	0.602396	0.878269
MEIS3	0.513177	2.42862	0.950384	0.957511	0.992565	0.628941	1.32499	0.481243	0.443872	0.671617	0.912966	0.81407	1.08448	0.637492	0.515088	0.934046	1.87173	0.600544	0.542297	0.676518	0.710013	0.544287	1.05019	0.688628	0.722306	1.02475	0.933454	0.470454	0.788227	1.01275	1.0256	0.555097	0.917387	1.15482	0.68789	1.05392	1.52468	0.302212	0.644728	1.21049	0.908842	0.555885	1.08629	1.06474	0.666389	0.602396	0.878269
MEOX1	0.150294	0.312581	0.853055	0.386207	1.15463	0.109953	0.215225	0.228023	1.23525	1.87593	0.749062	1.88212	0.319904	0.512605	0.060462	2.06228	0.571528	0.357333	0.248516	2.42032	0.83009	1.38926	0.342965	0.165362	0.535382	1.50742	1.2091	0.0727924	0.306592	0.993614	1.715	2.16334	0.190855	0.139437	0.564932	0.155453	1.06136	3.11232	0.407598	0.298732	1.99006	0.255553	0.796653	0.993926	2.00889	0.408672	0.700251
MEOX2	0.150294	0.312581	0.853055	0.386207	1.15463	0.109953	0.215225	0.228023	1.23525	1.87593	0.749062	1.88212	0.319904	0.512605	0.060462	2.06228	0.571528	0.357333	0.248516	2.42032	0.83009	1.38926	0.342965	0.165362	0.535382	1.50742	1.2091	0.0727924	0.306592	0.993614	1.715	2.16334	0.190855	0.139437	0.564932	0.155453	1.06136	3.11232	0.407598	0.298732	1.99006	0.255553	0.796653	0.993926	2.00889	0.408672	0.700251
MITF	1.02372	1.83937	0.845956	0.884284	0.898427	0.787723	1.02257	0.469193	0.334977	0.664266	0.873888	0.646524	0.559807	0.52436	0.393686	0.797806	1.18022	0.472048	0.753129	0.601204	0.444835	0.31665	0.955229	0.709759	0.577381	1.00099	0.736679	0.510215	0.815718	0.96007	0.901139	0.374245	0.951901	0.889276	0.635026	0.878949	1.44025	0.567289	0.494902	0.946586	0.801292	0.754671	0.990954	0.885612	0.504777	0.507283	0.693298
MLX	1.21587	1.01152	0.840715	0.846754	0.806165	0.839316	0.630887	0.393945	0.347123	0.815108	0.779391	0.600613	0.276545	0.310854	0.279409	0.71617	0.813138	0.348747	0.721656	0.522216	0.485729	0.219342	0.904721	0.59542	0.533764	1.03367	0.731911	0.436087	0.858101	0.989615	0.829941	0.285411	0.952548	0.776844	0.590051	0.797994	1.44957	0.462043	0.399039	0.723569	0.854211	0.707069	1.01516	0.787975	0.461367	0.436132	0.689968
MLXIP	0.492928	0.16163	0.803867	0.404207	0.784407	0.286791	0.122085	0.167632	0.628455	1.10252	0.501764	1.00543	0.128876	0.227204	0.0740495	1.44982	0.236641	0.268037	0.307843	0.717839	2.26689	0.652979	0.376319	0.168629	0.419362	1.38012	0.606383	0.0824663	0.416526	0.858883	1.49004	0.496555	0.339386	0.184189	0.473428	0.348218	1.33763	0.491226	0.300518	0.241976	1.53563	0.2609	0.904791	0.666322	0.682458	0.282199	0.534872
MLXIPL	0.492928	0.16163	0.803867	0.404207	0.784407	0.286791	0.122085	0.167632	0.628455	1.10252	0.501764	1.00543	0.128876	0.227204	0.0740495	1.44982	0.236641	0.268037	0.307843	0.717839	2.26689	0.652979	0.376319	0.168629	0.419362	1.38012	0.606383	0.0824663	0.416526	0.858883	1.49004	0.496555	0.339386	0.184189	0.473428	0.348218	1.33763	0.491226	0.300518	0.241976	1.53563	0.2609	0.904791	0.666322	0.682458	0.282199	0.534872
MNX1	0.119084	0.0357295	0.869478	0.317791	1.14751	0.0817424	0.0615519	0.176067	1.30893	2.13401	0.644138	1.90943	0.270931	0.467143	0.0303538	2.17693	0.36556	0.357568	0.215075	2.26249	1.21897	1.68601	0.29423	0.12334	0.506034	1.80205	0.965494	0.026856	0.292922	0.943344	1.89174	2.45912	0.155994	0.0671862	0.542773	0.138902	1.28379	2.20723	0.356594	0.230034	2.18793	0.246724	0.799531	0.968011	1.90953	0.352672	0.708916
MSC	0.456328	0.906262	1.13206	1.23815	1.17373	0.951754	0.911572	1.10949	0.557851	0.900255	1.10322	0.836509	0.572993	0.442353	1.03492	0.902908	0.822374	0.850029	0.876475	1.35252	0.555095	0.260983	1.08665	1.35426	1.09177	0.699366	1.38855	1.36587	1.02268	1.22199	1.01676	0.288454	1.09622	1.45808	1.19918	1.09588	0.76244	0.814663	1.0344	0.983368	0.818199	1.46394	1.12766	1.07688	0.635215	1.18936	1.20312
MSX1	0.172145	0.026821	0.89536	0.39925	1.18785	0.145921	0.0947174	0.258006	1.32365	1.97493	0.724401	1.96065	0.273609	0.459994	0.102732	2.10796	0.383801	0.363341	0.292383	2.61292	0.868477	1.5274	0.354333	0.172855	0.557755	1.5366	1.08236	0.12896	0.380525	0.976869	1.77458	2.4685	0.228705	0.117349	0.616383	0.152562	1.34222	2.58361	0.428504	0.270656	2.16487	0.360233	0.833172	1.01522	1.97116	0.441997	0.737911
MSX2	0.128777	0.026821	0.881541	0.377663	1.18491	0.0972123	0.0854139	0.223626	1.29253	1.97493	0.718533	1.98186	0.273609	0.451769	0.0720219	2.10796	0.3612	0.363023	0.244685	2.63371	0.902986	1.52261	0.344169	0.15297	0.527961	1.54683	1.05471	0.0772283	0.344904	0.967969	1.78617	2.45672	0.209097	0.0881264	0.580952	0.148154	1.38643	2.40051	0.390048	0.263981	2.16487	0.337521	0.816193	1.00679	1.96067	0.406639	0.732628
MXD1	0.570668	0.442201	0.864663	0.790813	0.929026	0.517453	0.428998	0.476928	0.340501	0.924582	0.823949	0.84451	0.171535	0.325204	0.298605	1.08111	0.433149	0.338717	0.542054	1.20912	0.4287	0.305206	0.719968	0.539728	0.47757	1.20388	1.04768	0.435979	0.747815	0.982335	1.15991	0.429494	0.779447	0.551992	0.691756	0.568207	1.3454	0.854092	0.466258	0.533547	1.09973	0.723761	0.964835	0.820248	0.517947	0.5083	0.620409
MXD3	0.570668	0.442201	0.864663	0.790813	0.929026	0.517453	0.428998	0.476928	0.340501	0.924582	0.823949	0.84451	0.171535	0.325204	0.298605	1.08111	0.433149	0.338717	0.542054	1.20912	0.4287	0.305206	0.719968	0.539728	0.47757	1.20388	1.04768	0.435979	0.747815	0.982335	1.15991	0.429494	0.779447	0.551992	0.691756	0.568207	1.3454	0.854092	0.466258	0.533547	1.09973	0.723761	0.964835	0.820248	0.517947	0.5083	0.620409
MXD4	0.570668	0.442201	0.864663	0.790813	0.929026	0.517453	0.428998	0.476928	0.340501	0.924582	0.823949	0.84451	0.171535	0.325204	0.298605	1.08111	0.433149	0.338717	0.542054	1.20912	0.4287	0.305206	0.719968	0.539728	0.47757	1.20388	1.04768	0.435979	0.747815	0.982335	1.15991	0.429494	0.779447	0.551992	0.691756	0.568207	1.3454	0.854092	0.466258	0.533547	1.09973	0.723761	0.964835	0.820248	0.517947	0.5083	0.620409
MXI1	0.570668	0.442201	0.864663	0.790813	0.929026	0.517453	0.428998	0.476928	0.340501	0.924582	0.823949	0.84451	0.171535	0.325204	0.298605	1.08111	0.433149	0.338717	0.542054	1.20912	0.4287	0.305206	0.719968	0.539728	0.47757	1.20388	1.04768	0.435979	0.747815	0.982335	1.15991	0.429494	0.779447	0.551992	0.691756	0.568207	1.3454	0.854092	0.466258	0.533547	1.09973	0.723761	0.964835	0.820248	0.517947	0.5083	0.620409
MYB	2.21771	0.168731	0.805888	0.624051	0.793246	1.12029	0.281612	0.435555	1.1376	2.64767	0.733496	1.06962	0.302944	0.757938	0.555998	1.04948	0.458216	0.545134	0.793261	0.598537	0.499892	1.07282	0.548422	0.312701	0.592443	1.6599	0.760179	0.449522	0.705847	0.927492	1.03119	1.29361	0.662673	0.539132	0.577027	0.923135	1.02126	0.83505	0.469717	0.387412	1.22898	0.515481	0.931067	0.757041	1.21639	0.486284	0.76727
MYBL1	2.21771	0.168731	0.805888	0.624051	0.793246	1.12029	0.281612	0.435555	1.1376	2.64767	0.733496	1.06962	0.302944	0.757938	0.555998	1.04948	0.458216	0.545134	0.793261	0.598537	0.499892	1.07282	0.548422	0.312701	0.592443	1.6599	0.760179	0.449522	0.705847	0.927492	1.03119	1.29361	0.662673	0.539132	0.577027	0.923135	1.02126	0.83505	0.469717	0.387412	1.22898	0.515481	0.931067	0.757041	1.21639	0.486284	0.76727
MYBL2	2.21771	0.168731	0.805888	0.624051	0.793246	1.12029	0.281612	0.435555	1.1376	2.64767	0.733496	1.06962	0.302944	0.757938	0.555998	1.04948	0.458216	0.545134	0.793261	0.598537	0.499892	1.07282	0.548422	0.312701	0.592443	1.6599	0.760179	0.449522	0.705847	0.927492	1.03119	1.29361	0.662673	0.539132	0.577027	0.923135	1.02126	0.83505	0.469717	0.387412	1.22898	0.515481	0.931067	0.757041	1.21639	0.486284	0.76727
MYC	1.02109	0.922154	0.901946	1.1216	0.852917	0.998442	0.802004	0.743949	0.240128	0.519755	0.958501	0.48898	0.255074	0.456871	0.572766	0.482149	0.636654	0.410721	0.916974	0.541295	0.193407	0.0919447	1.2078	0.923979	0.653895	0.622419	0.841671	0.815555	1.22507	0.977479	0.530037	0.183425	1.33749	1.09422	0.797197	0.939018	1.05529	0.574009	0.57079	0.907679	0.601361	1.11988	1.04367	0.876012	0.376287	0.674959	0.784141
MYCL	1.02109	0.922154	0.901946	1.1216	0.852917	0.998442	0.802004	0.743949	0.240128	0.519755	0.958501	0.48898	0.255074	0.456871	0.572766	0.482149	0.636654	0.410721	0.916974	0.541295	0.193407	0.0919447	1.2078	0.923979	0.653895	0.622419	0.841671	0.815555	1.22507	0.977479	0.530037	0.183425	1.33749	1.09422	0.797197	0.939018	1.05529	0.574009	0.57079	0.907679	0.601361	1.11988	1.04367	0.876012	0.376287	0.674959	0.784141
MYCN	1.02109	0.922154	0.901946	1.1216	0.852917	0.998442	0.802004	0.743949	0.240128	0.519755	0.958501	0.48898	0.255074	0.456871	0.572766	0.482149	0.636654	0.410721	0.916974	0.541295	0.193407	0.0919447	1.2078	0.923979	0.653895	0.622419	0.841671	0.815555	1.22507	0.977479	0.530037	0.183425	1.33749	1.09422	0.797197	0.939018	1.05529	0.574009	0.57079	0.907679	0.601361	1.11988	1.04367	0.876012	0.376287	0.674959	0.784141
MYF5	0.504365	1.13366	1.05632	1.15762	1.0366	0.888301	0.734316	0.609492	0.428519	0.712001	1.09324	0.706058	0.414788	0.310917	0.629414	0.74159	0.749081	0.6268	0.736917	0.577503	0.513401	0.357143	1.15224	0.993652	0.847223	0.736798	1.14331	0.837561	1.10511	1.13836	0.879669	0.376501	1.19806	1.13098	0.880306	1.10326	1.09528	0.458794	0.769812	0.982888	0.758676	0.922045	1.06979	1.02358	0.553982	0.807063	1.09392
MYF6	0.504365	1.13366	1.05632	1.15762	1.0366	0.888301	0.734316	0.609492	0.428519	0.712001	1.09324	0.706058	0.414788	0.310917	0.629414	0.74159	0.749081	0.6268	0.736917	0.577503	0.513401	0.357143	1.15224	0.993652	0.847223	0.736798	1.14331	0.837561	1.10511	1.13836	0.879669	0.376501	1.19806	1.13098	0.880306	1.10326	1.09528	0.458794	0.769812	0.982888	0.758676	0.922045	1.06979	1.02358	0.553982	0.807063	1.09392
MYOD1	0.504365	1.13366	1.05632	1.15762	1.0366	0.888301	0.734316	0.609492	0.428519	0.712001	1.09324	0.706058	0.414788	0.310917	0.629414	0.74159	0.749081	0.6268	0.736917	0.577503	0.513401	0.357143	1.15224	0.993652	0.847223	0.736798	1.14331	0.837561	1.10511	1.13836	0.879669	0.376501	1.19806	1.13098	0.880306	1.10326	1.09528	0.458794	0.769812	0.982888	0.758676	0.922045	1.06979	1.02358	0.553982	0.807063	1.09392
MYOG	0.504365	1.13366	1.05632	1.15762	1.0366	0.888301	0.734316	0.609492	0.428519	0.712001	1.09324	0.706058	0.414788	0.310917	0.629414	0.74159	0.749081	0.6268	0.736917	0.577503	0.513401	0.357143	1.15224	0.993652	0.847223	0.736798	1.14331	0.837561	1.10511	1.13836	0.879669	0.376501	1.19806	1.13098	0.880306	1.10326	1.09528	0.458794	0.769812	0.982888	0.758676	0.922045	1.06979	1.02358	0.553982	0.807063	1.09392
MYPOP	2.06409	0.0394746	0.642166	0.59113	0.703261	1.64982	0.103536	0.172994	0.726158	0.874031	0.507783	0.930687	0.241908	0.545438	0.240796	0.84343	0.145027	0.427467	2.08736	0.653998	1.00899	0.548288	0.790382	0.357976	0.58152	0.759275	0.507487	0.433442	1.37693	0.741341	0.802028	0.809839	0.988341	0.291827	0.427287	0.424031	0.619298	0.695074	0.388356	0.518307	1.05047	0.270466	0.875001	0.578207	0.909475	0.522436	0.933843
MYRF	1.07407	0.319841	0.968746	0.954054	0.871365	0.758529	0.43936	0.64034	0.451483	0.642904	0.946286	0.720958	0.170185	0.437382	0.843056	0.953394	0.400748	0.602658	0.621787	0.592677	0.410989	0.418207	0.783317	0.752225	0.693981	1.58406	0.882544	0.727628	0.820148	1.15542	1.0812	0.495771	0.983223	0.992001	0.789473	1.1743	1.07635	0.574785	0.777675	0.561824	0.917449	0.997284	0.983698	0.833207	0.573404	0.831177	0.753231
MYT1L	0.0981437	0.0872617	0.887717	0.39382	0.902928	0.13783	0.0768124	0.177258	1.30642	2.07311	0.770648	1.40866	0.230568	0.38794	0.389474	1.75713	0.197408	0.580406	0.177494	0.784705	2.91888	2.52952	0.346889	0.209675	0.454515	2.0904	0.831119	0.133148	0.381783	0.975254	1.87316	1.45072	0.248007	0.187428	0.580079	0.779644	1.62945	0.603235	0.516965	0.221709	1.72307	0.222988	0.783416	0.8337	1.0997	0.429479	0.723939
MZF1	0.320339	0.581781	1.23594	1.5666	0.939706	0.490249	2.0282	2.81725	0.588118	0.591171	1.06011	0.612656	0.235053	0.423739	1.86452	0.617489	0.640186	0.828386	0.474263	0.715055	0.464021	0.298432	0.909861	1.6105	1.52912	0.535081	0.603977	2.18002	1.08695	0.754944	0.514256	0.357823	1.00265	1.71368	2.24756	0.763324	0.425942	0.532966	1.66396	0.959206	0.641291	1.52221	1.19535	1.0876	0.461365	1.38332	0.634394
NAIF1	3.79162	0.0431388	0.532292	0.590609	0.611225	1.73096	0.100043	0.154873	0.690426	0.803692	0.558546	0.914635	0.258261	0.527942	0.140929	0.946455	0.136265	0.525463	1.70794	0.58041	0.542557	0.499962	0.603657	0.0938421	0.492896	1.50138	0.954986	0.185225	0.898989	1.00958	0.989851	0.734526	0.878348	0.233776	0.423337	0.618626	0.721992	0.923789	0.368836	0.396231	0.979201	0.269397	0.75599	0.479407	0.910816	0.331722	0.725686
NANOG	0.164433	0.0442939	0.819022	0.364241	1.03847	0.11186	0.0796599	0.187768	0.968371	1.61779	0.658691	1.60415	0.239041	0.372942	0.0467903	1.84275	0.498949	0.321722	0.213132	2.0072	1.47226	1.36845	0.325988	0.137445	0.428804	1.38842	0.967522	0.0445104	0.355757	0.898272	1.63696	1.76007	0.232391	0.0894934	0.532887	0.167182	0.890004	1.89139	0.366116	0.265493	1.94339	0.241151	0.81092	0.886928	1.45663	0.341821	0.562955
NANOGP8	0.164433	0.0442939	0.819022	0.364241	1.03847	0.11186	0.0796599	0.187768	0.968371	1.61779	0.658691	1.60415	0.239041	0.372942	0.0467903	1.84275	0.498949	0.321722	0.213132	2.0072	1.47226	1.36845	0.325988	0.137445	0.428804	1.38842	0.967522	0.0445104	0.355757	0.898272	1.63696	1.76007	0.232391	0.0894934	0.532887	0.167182	0.890004	1.89139	0.366116	0.265493	1.94339	0.241151	0.81092	0.886928	1.45663	0.341821	0.562955
NEUROD1	0.174018	0.183545	0.874572	0.514431	0.887554	0.24725	0.179457	0.265358	0.704599	1.42258	0.63917	1.06425	0.142693	0.215059	0.153058	1.34432	0.274555	0.276457	0.26437	1.2179	1.59709	0.467464	0.426231	0.275591	0.447211	1.25015	0.947057	0.178804	0.478571	0.949161	1.33479	0.519072	0.375493	0.327538	0.552379	0.405489	1.06989	0.85141	0.338495	0.299194	1.50464	0.345581	0.931282	0.742787	0.746113	0.377891	0.582459
NEUROD2	0.174018	0.183545	0.874572	0.514431	0.887554	0.24725	0.179457	0.265358	0.704599	1.42258	0.63917	1.06425	0.142693	0.215059	0.153058	1.34432	0.274555	0.276457	0.26437	1.2179	1.59709	0.467464	0.426231	0.275591	0.447211	1.25015	0.947057	0.178804	0.478571	0.949161	1.33479	0.519072	0.375493	0.327538	0.552379	0.405489	1.06989	0.85141	0.338495	0.299194	1.50464	0.345581	0.931282	0.742787	0.746113	0.377891	0.582459
NEUROD4	0.174018	0.183545	0.874572	0.514431	0.887554	0.24725	0.179457	0.265358	0.704599	1.42258	0.63917	1.06425	0.142693	0.215059	0.153058	1.34432	0.274555	0.276457	0.26437	1.2179	1.59709	0.467464	0.426231	0.275591	0.447211	1.25015	0.947057	0.178804	0.478571	0.949161	1.33479	0.519072	0.375493	0.327538	0.552379	0.405489	1.06989	0.85141	0.338495	0.299194	1.50464	0.345581	0.931282	0.742787	0.746113	0.377891	0.582459
NEUROD6	0.174018	0.183545	0.874572	0.514431	0.887554	0.24725	0.179457	0.265358	0.704599	1.42258	0.63917	1.06425	0.142693	0.215059	0.153058	1.34432	0.274555	0.276457	0.26437	1.2179	1.59709	0.467464	0.426231	0.275591	0.447211	1.25015	0.947057	0.178804	0.478571	0.949161	1.33479	0.519072	0.375493	0.327538	0.552379	0.405489	1.06989	0.85141	0.338495	0.299194	1.50464	0.345581	0.931282	0.742787	0.746113	0.377891	0.582459
NEUROG1	0.160562	0.264314	0.880791	0.508076	0.906073	0.242572	0.210092	0.270163	0.753368	1.40524	0.64092	1.06732	0.138552	0.212651	0.166675	1.38847	0.338217	0.270132	0.254004	1.1002	1.65685	0.573648	0.431876	0.307757	0.465301	1.24741	0.936416	0.196728	0.465398	0.968804	1.39748	0.570388	0.36409	0.345051	0.553193	0.411946	1.27931	0.774089	0.361772	0.298378	1.48949	0.326242	0.957009	0.762586	0.775961	0.393698	0.631202
NEUROG2	0.160562	0.264314	0.880791	0.508076	0.906073	0.242572	0.210092	0.270163	0.753368	1.40524	0.64092	1.06732	0.138552	0.212651	0.166675	1.38847	0.338217	0.270132	0.254004	1.1002	1.65685	0.573648	0.431876	0.307757	0.465301	1.24741	0.936416	0.196728	0.465398	0.968804	1.39748	0.570388	0.36409	0.345051	0.553193	0.411946	1.27931	0.774089	0.361772	0.298378	1.48949	0.326242	0.957009	0.762586	0.775961	0.393698	0.631202
NEUROG3	0.160562	0.264314	0.880791	0.508076	0.906073	0.242572	0.210092	0.270163	0.753368	1.40524	0.64092	1.06732	0.138552	0.212651	0.166675	1.38847	0.338217	0.270132	0.254004	1.1002	1.65685	0.573648	0.431876	0.307757	0.465301	1.24741	0.936416	0.196728	0.465398	0.968804	1.39748	0.570388	0.36409	0.345051	0.553193	0.411946	1.27931	0.774089	0.361772	0.298378	1.48949	0.326242	0.957009	0.762586	0.775961	0.393698	0.631202
NFAT5	0.29379	0.158933	1.02581	0.517305	1.08111	0.296001	0.474819	0.642356	1.87334	2.20507	0.70256	1.51796	0.266555	0.670818	0.428391	1.87001	0.52857	0.397969	0.395649	1.40611	1.0023	1.27325	0.419766	0.405703	0.611904	2.40854	0.802452	0.403619	0.466915	1.01124	1.89287	2.4183	0.324825	0.511655	0.767366	0.463602	1.56389	1.12385	0.531466	0.323617	1.84211	0.579349	1.07655	0.983394	1.65016	0.537308	0.884944
NFATC1	0.374007	0.415207	1.01728	0.729499	0.994065	0.302732	1.32719	1.18634	2.05719	1.71604	0.822535	1.29878	0.332251	0.707557	0.65599	1.4431	0.612217	0.502782	0.364026	1.14582	1.39029	1.56435	0.671443	0.56733	0.684305	1.39717	0.621984	0.432894	0.646222	0.844027	1.31489	2.33837	0.475897	0.805407	0.827478	0.381652	0.856379	0.817271	0.631261	0.619115	1.59145	1.06768	0.975361	1.07276	1.47373	0.635475	0.628364
NFATC2	0.35626	0.387039	1.0168	0.719244	0.991592	0.287902	1.30806	1.17247	2.04316	1.72946	0.799681	1.28303	0.3264	0.696679	0.636371	1.4615	0.59329	0.486049	0.353437	1.14605	1.4739	1.54009	0.667554	0.551739	0.672594	1.40344	0.650022	0.417854	0.643605	0.846607	1.3232	2.32285	0.471954	0.782151	0.822512	0.40253	0.860571	0.868875	0.629951	0.616107	1.62964	1.06367	0.963172	1.06903	1.43394	0.627155	0.632013
NFATC3	0.391753	0.46065	1.01777	0.739754	0.996912	0.317561	1.34633	1.20022	2.07122	1.70262	0.845388	1.28303	0.338101	0.718435	0.67561	1.42471	0.631144	0.519515	0.374616	1.14123	1.30668	1.54009	0.675332	0.58292	0.696016	1.3909	0.650022	0.447935	0.648839	0.846607	1.30658	2.35389	0.479841	0.828662	0.832443	0.409595	0.852187	0.868875	0.632571	0.622122	1.55325	1.07169	0.98755	1.07649	1.51351	0.643795	0.632013
NFATC4	0.374007	0.415207	1.01728	0.729499	0.994065	0.302732	1.32719	1.18634	2.05719	1.71604	0.822535	1.29878	0.332251	0.707557	0.65599	1.4431	0.612217	0.502782	0.364026	1.14582	1.39029	1.56435	0.671443	0.56733	0.684305	1.39717	0.621984	0.432894	0.646222	0.844027	1.31489	2.33837	0.475897	0.805407	0.827478	0.381652	0.856379	0.817271	0.631261	0.619115	1.59145	1.06768	0.975361	1.07276	1.47373	0.635475	0.628364
NFIL3	0.231929	0.0650533	0.838241	0.430121	0.907074	0.157813	0.0879805	0.190736	0.915494	2.01462	0.681183	1.4168	0.160706	0.316542	0.0732358	1.71321	0.184888	0.314742	0.248357	1.39612	1.29181	0.924807	0.348185	0.140327	0.417404	1.99209	0.959077	0.0599924	0.38474	0.9871	1.58987	0.96907	0.312503	0.126718	0.50128	0.337248	1.1616	1.64501	0.334938	0.223073	1.77428	0.219264	0.855299	0.78568	1.24887	0.350781	0.622606
NFKB1	0.874787	0.716473	1.35071	1.9228	1.07177	1.09668	1.86817	2.86252	1.09157	0.70028	1.29641	0.760571	0.639939	0.734715	2.22041	0.479201	0.794948	1.14085	1.00094	0.743082	0.339423	0.649997	1.27533	2.04831	1.84475	0.506672	0.546692	2.6874	1.58199	0.839625	0.433799	1.08498	1.52065	2.07645	2.3569	1.24299	0.372836	0.531712	1.98101	1.27594	0.551189	2.49134	1.20895	1.25135	0.799225	1.86351	0.996571
NFKB2	0.874787	0.716473	1.35071	1.9228	1.07177	1.09668	1.86817	2.86252	1.09157	0.70028	1.29641	0.760571	0.639939	0.734715	2.22041	0.479201	0.794948	1.14085	1.00094	0.743082	0.339423	0.649997	1.27533	2.04831	1.84475	0.506672	0.546692	2.6874	1.58199	0.839625	0.433799	1.08498	1.52065	2.07645	2.3569	1.24299	0.372836	0.531712	1.98101	1.27594	0.551189	2.49134	1.20895	1.25135	0.799225	1.86351	0.996571
NKX1-1	0.152389	0.102607	0.91258	0.355293	1.17198	0.113911	0.110685	0.213023	1.69351	2.01796	0.684023	2.16598	0.322859	0.599923	0.0575426	2.19437	0.347311	0.395877	0.25456	2.44898	1.05496	1.87586	0.340061	0.151174	0.562564	1.64873	1.06133	0.0603042	0.333941	0.978146	1.82991	3.03031	0.197484	0.0997072	0.588184	0.133863	1.12808	2.37816	0.424772	0.266203	2.21007	0.301886	0.835563	1.03901	2.26329	0.389154	0.784149
NKX1-2	0.152389	0.102607	0.91258	0.355293	1.17198	0.113911	0.110685	0.213023	1.69351	2.01796	0.684023	2.16598	0.322859	0.599923	0.0575426	2.19437	0.347311	0.395877	0.25456	2.44898	1.05496	1.87586	0.340061	0.151174	0.562564	1.64873	1.06133	0.0603042	0.333941	0.978146	1.82991	3.03031	0.197484	0.0997072	0.588184	0.133863	1.12808	2.37816	0.424772	0.266203	2.21007	0.301886	0.835563	1.03901	2.26329	0.389154	0.784149
NKX2-1	0.101536	0.395415	1.03719	0.711314	0.966961	0.214948	0.340732	0.453461	1.09478	1.09134	0.962209	1.3931	0.871189	0.523486	0.646426	1.30278	1.13952	0.80013	0.279205	1.0933	2.56603	3.01863	0.718186	0.563968	0.619766	1.30057	1.02665	0.423563	0.617374	1.03206	1.32805	1.61186	0.579315	0.402497	0.811802	0.875689	1.43424	0.949254	0.881207	0.706177	1.28146	0.619392	1.07268	1.03398	1.17226	0.635727	0.686264
NKX2-2	0.102111	0.369091	1.01489	0.645757	0.975179	0.208179	0.290713	0.414606	1.04057	1.10046	0.87764	1.40316	0.834097	0.486439	0.565754	1.44019	1.03619	0.757054	0.26799	1.10503	2.52429	2.83234	0.644383	0.490796	0.590957	1.46181	1.02949	0.372573	0.566023	1.04114	1.52859	1.53405	0.518429	0.370505	0.764283	0.77414	1.5647	1.06043	0.794653	0.650648	1.35442	0.554327	1.04184	0.996464	1.19925	0.601488	0.68252
NKX2-3	0.127142	0.333319	1.02722	0.628195	1.00494	0.225066	0.292313	0.445706	1.08005	1.19055	0.882411	1.45993	0.628801	0.511728	0.540797	1.50695	1.02167	0.640242	0.298058	1.35363	2.4328	2.86195	0.582532	0.523376	0.612118	1.37053	1.02581	0.399136	0.559557	1.04593	1.50403	1.57109	0.476044	0.359929	0.809433	0.710285	1.46577	1.0758	0.823203	0.542621	1.46709	0.565785	1.08257	1.02924	1.27189	0.608288	0.691989
NKX2-4	0.101536	0.395415	1.03719	0.711314	0.966961	0.214948	0.340732	0.453461	1.09478	1.09134	0.962209	1.3931	0.871189	0.523486	0.646426	1.30278	1.13952	0.80013	0.279205	1.0933	2.56603	3.01863	0.718186	0.563968	0.619766	1.30057	1.02665	0.423563	0.617374	1.03206	1.32805	1.61186	0.579315	0.402497	0.811802	0.875689	1.43424	0.949254	0.881207	0.706177	1.28146	0.619392	1.07268	1.03398	1.17226	0.635727	0.686264
NKX2-5	0.0932959	0.191265	0.995135	0.575966	1.00703	0.171423	0.219634	0.37279	1.08005	1.32415	0.824376	1.54176	0.416583	0.45199	0.480062	1.667	0.74841	0.570453	0.247133	1.3761	2.48439	2.7715	0.540343	0.405652	0.565881	1.72483	1.02581	0.311062	0.514302	1.04593	1.63333	1.57109	0.429371	0.305914	0.75085	0.692601	1.6733	1.07333	0.733382	0.413464	1.64048	0.523124	1.00784	0.98054	1.27847	0.558651	0.697725
NKX2-6	0.132077	0.296539	1.02159	0.619149	1.01382	0.214532	0.266299	0.426779	1.13177	1.2271	0.871184	1.49299	0.569485	0.488208	0.51281	1.57042	0.944591	0.624145	0.283828	1.39136	2.42398	2.87757	0.561896	0.475682	0.60468	1.49619	1.05669	0.373946	0.546214	1.06667	1.5407	1.63055	0.460874	0.354885	0.781992	0.701443	1.55981	1.14789	0.785861	0.504037	1.52328	0.563511	1.04806	1.02419	1.28369	0.600474	0.694857
NKX2-8	0.102111	0.390478	1.00744	0.645757	0.96907	0.208179	0.337705	0.43482	1.03056	1.08382	0.87764	1.36202	0.765696	0.470195	0.590343	1.42714	1.01254	0.729147	0.268714	1.0502	2.44689	2.59385	0.637814	0.525694	0.582594	1.47753	1.02949	0.381742	0.569077	1.04114	1.531	1.37184	0.535412	0.370505	0.764283	0.783935	1.60611	1.06043	0.772806	0.632775	1.29342	0.554327	1.0242	0.987587	1.17333	0.601488	0.681016
NKX3-1	0.124251	0.330152	1.0514	0.649459	1.0144	0.218506	0.290292	0.436671	1.26704	1.26366	0.909014	1.53848	0.685662	0.573874	0.555109	1.54755	1.17638	0.685922	0.287849	1.37526	2.35193	2.94052	0.602538	0.521391	0.628456	1.4146	1.10241	0.394679	0.575264	1.08004	1.48491	1.8075	0.489555	0.359929	0.817192	0.724968	1.35031	1.32047	0.868147	0.55629	1.49072	0.577926	1.09046	1.05466	1.4537	0.638731	0.724321
NKX3-2	0.124251	0.259758	1.01595	0.610102	1.00494	0.203998	0.240285	0.407852	1.18349	1.26366	0.882411	1.52606	0.510169	0.464687	0.484823	1.56505	0.867509	0.608049	0.268943	1.35363	2.48578	2.89319	0.54126	0.427989	0.597241	1.4788	1.08758	0.348756	0.532872	1.0669	1.5019	1.57109	0.445705	0.354283	0.754551	0.724968	1.37841	1.25994	0.748519	0.465453	1.54643	0.565785	1.01355	1.02992	1.30607	0.592659	0.697725
NKX6-1	0.105286	0.0526766	0.884787	0.344274	1.30028	0.0742447	0.0624786	0.165525	1.06973	1.82233	0.689767	1.9805	0.261458	0.446624	0.0315359	2.2922	0.370826	0.386828	0.201538	3.164	0.827576	1.62503	0.273887	0.126015	0.508165	1.53666	1.0667	0.0340631	0.29979	0.977904	2.04231	2.56829	0.150355	0.0630502	0.595758	0.108088	1.36629	2.18902	0.355511	0.229983	2.28616	0.273405	0.809534	1.03405	1.79099	0.396917	0.712448
NKX6-2	0.105286	0.0526766	0.884787	0.344274	1.30028	0.0742447	0.0624786	0.165525	1.06973	1.82233	0.689767	1.9805	0.261458	0.446624	0.0315359	2.2922	0.370826	0.386828	0.201538	3.164	0.827576	1.62503	0.273887	0.126015	0.508165	1.53666	1.0667	0.0340631	0.29979	0.977904	2.04231	2.56829	0.150355	0.0630502	0.595758	0.108088	1.36629	2.18902	0.355511	0.229983	2.28616	0.273405	0.809534	1.03405	1.79099	0.396917	0.712448
NKX6-3	0.105286	0.0526766	0.884787	0.344274	1.30028	0.0742447	0.0624786	0.165525	1.06973	1.82233	0.689767	1.9805	0.261458	0.446624	0.0315359	2.2922	0.370826	0.386828	0.201538	3.164	0.827576	1.62503	0.273887	0.126015	0.508165	1.53666	1.0667	0.0340631	0.29979	0.977904	2.04231	2.56829	0.150355	0.0630502	0.595758	0.108088	1.36629	2.18902	0.355511	0.229983	2.28616	0.273405	0.809534	1.03405	1.79099	0.396917	0.712448
NOBOX	0.100156	0.0652411	0.885078	0.432178	1.14353	0.0855176	0.086598	0.20111	1.12087	1.76266	0.764909	1.84991	0.277704	0.404616	0.0669802	1.97077	0.459698	0.347879	0.220425	2.51981	0.958273	1.49671	0.385636	0.160032	0.500236	1.32065	1.21353	0.0649883	0.379233	0.99202	1.68176	2.11473	0.26172	0.0732252	0.58651	0.156389	1.43255	2.4859	0.433547	0.292375	2.018	0.395837	0.836695	0.981791	1.77823	0.416405	0.651251
NOTO	0.126234	0.281138	0.90308	0.418581	1.2168	0.082554	0.201366	0.228285	1.31232	1.8412	0.78162	1.99734	0.310211	0.448955	0.0925446	2.13468	0.57547	0.43657	0.233258	2.81969	0.590163	1.17876	0.359454	0.145796	0.576754	1.4627	1.27261	0.0668947	0.337466	1.02701	1.74888	2.22916	0.217206	0.12142	0.592087	0.16153	1.30846	3.14851	0.438429	0.293415	2.0851	0.326559	0.846789	1.03987	2.09274	0.436591	0.746236
NPAS2	0.912983	0.952261	0.944643	1.17072	0.915525	1.04793	0.904741	0.890517	0.370932	0.624372	1.04877	0.494625	0.301278	0.357115	0.875324	0.412903	0.543549	0.522783	0.786539	0.512054	0.144215	0.117893	1.34283	1.09546	0.746376	0.499595	0.882803	1.02703	1.36543	1.02809	0.400146	0.171357	1.47479	1.44501	0.917511	1.31424	0.82441	0.648728	0.610732	0.996597	0.59374	0.882953	1.03018	0.943527	0.437657	0.787382	0.946239
NR1H4	0.466924	1.24705	0.999279	1.11393	0.882744	0.581352	0.992111	1.00664	0.674944	1.0837	1.03082	0.767734	0.499641	0.598642	1.15567	0.726928	1.21714	1.00749	0.575207	0.591891	0.682261	0.706405	0.823683	1.04407	1.18484	1.04952	0.882292	1.2308	0.862415	0.892925	0.752425	0.585638	0.921105	1.07251	1.21467	1.13563	0.869097	0.448084	1.21299	0.910159	0.790417	1.11383	1.06105	0.958377	0.683096	0.91011	0.741716
NR2C1	0.226104	1.15562	0.960789	0.899088	0.87634	0.363385	0.844855	0.77645	0.70711	1.05729	0.924095	0.875074	0.467702	0.460584	0.909563	0.995612	1.08845	0.848071	0.445584	0.677453	1.10827	0.813869	0.646185	0.831524	1.00346	1.25911	0.893159	0.914075	0.624948	0.918752	1.00729	0.607314	0.691481	0.862617	1.05216	0.981337	1.06987	0.541463	1.02672	0.751481	0.997228	0.80907	1.02624	0.911498	0.742592	0.722512	0.666385
NR2C2	0.255952	1.19665	0.959979	0.970264	0.868806	0.373687	0.862821	0.862792	0.694388	1.03005	0.95594	0.838697	0.48999	0.504136	1.00334	0.920236	1.14438	0.881642	0.448997	0.64005	0.955807	0.781562	0.695162	0.892845	1.02811	1.25761	0.828914	1.0189	0.668781	0.886381	0.95308	0.583405	0.75058	0.925953	1.09732	1.04359	1.04516	0.461238	1.07437	0.791458	0.925806	0.902347	1.02244	0.920202	0.71365	0.766203	0.654948
NR2E1	0.45304	1.44392	0.860802	0.777176	0.826945	0.429206	0.762509	0.297213	0.709161	0.890521	0.925772	0.904584	0.592619	0.385037	0.449564	0.873099	1.27383	0.571793	0.435667	0.604919	1.19978	0.862491	0.818945	0.406213	0.451742	1.02175	0.945707	0.324544	0.704946	0.90089	0.9147	0.687276	0.753157	0.659886	0.556424	0.900152	1.23113	0.683024	0.608929	0.872837	0.981528	0.493411	0.983506	0.898244	0.750027	0.500008	0.553281
NR2E3	0.103447	0.64005	0.851268	0.554114	1.15279	0.13485	0.470341	0.369648	0.518728	0.965094	0.709347	1.39492	0.256467	0.307045	0.198663	1.80058	0.751567	0.430313	0.243848	2.52802	0.60387	0.773503	0.361786	0.334592	0.486733	1.61649	1.19041	0.225915	0.399836	0.986494	1.92442	0.840321	0.307732	0.288814	0.718019	0.273871	1.41824	1.20131	0.496398	0.423788	1.66566	0.376069	0.845846	0.915473	0.795355	0.51653	0.618503
NR2F1	0.314176	1.32953	1.05715	1.24277	0.884992	0.475621	1.09262	1.16171	0.651413	0.80806	1.12788	0.739469	0.605848	0.61327	1.32512	0.649104	1.15808	1.23226	0.550227	0.559968	0.679276	0.786905	0.85052	1.2137	1.41561	0.943483	0.858115	1.4244	0.832776	0.908748	0.670164	0.509536	0.980884	1.20173	1.40355	1.23808	0.884556	0.494382	1.41749	1.00644	0.666604	1.26814	1.07463	1.01635	0.623677	1.00549	0.774978
NR2F2	0.314176	1.32953	1.05715	1.24277	0.884992	0.475621	1.09262	1.16171	0.651413	0.80806	1.12788	0.739469	0.605848	0.61327	1.32512	0.649104	1.15808	1.23226	0.550227	0.559968	0.679276	0.786905	0.85052	1.2137	1.41561	0.943483	0.858115	1.4244	0.832776	0.908748	0.670164	0.509536	0.980884	1.20173	1.40355	1.23808	0.884556	0.494382	1.41749	1.00644	0.666604	1.26814	1.07463	1.01635	0.623677	1.00549	0.774978
NR2F6	0.314176	1.44455	1.07375	1.2952	0.893235	0.521222	1.14116	1.2736	0.651413	0.764814	1.14572	0.720889	0.615215	0.651814	1.42387	0.599552	1.15808	1.23226	0.563517	0.541358	0.544779	0.786905	0.904337	1.25933	1.41561	0.94095	0.850404	1.53319	0.884946	0.897648	0.628307	0.509536	1.04596	1.29218	1.45453	1.29926	0.884556	0.483455	1.42355	1.02708	0.61524	1.30179	1.08746	1.02222	0.623677	1.05725	0.774978
NR3C1	0.666276	0.470009	1.01142	0.898574	0.92586	0.623162	0.507043	0.517066	0.436688	1.29037	0.948281	0.677275	0.632831	0.448276	0.739443	0.987747	0.559084	0.787503	0.383629	0.493546	0.64244	0.573497	0.801129	0.53626	0.788685	1.8395	0.749868	0.496023	0.729483	1.04398	1.10514	0.348164	0.835608	0.924561	0.731405	1.337	1.16986	0.366993	0.629625	0.649518	1.07972	0.626792	1.10529	0.923615	0.521779	0.623491	0.978355
NR3C2	0.666276	0.470009	1.01142	0.898574	0.92586	0.623162	0.507043	0.517066	0.436688	1.29037	0.948281	0.677275	0.632831	0.448276	0.739443	0.987747	0.559084	0.787503	0.383629	0.493546	0.64244	0.573497	0.801129	0.53626	0.788685	1.8395	0.749868	0.496023	0.729483	1.04398	1.10514	0.348164	0.835608	0.924561	0.731405	1.337	1.16986	0.366993	0.629625	0.649518	1.07972	0.626792	1.10529	0.923615	0.521779	0.623491	0.978355
NR4A1	0.203358	0.522617	0.915542	0.599769	0.917498	0.24932	0.410648	0.465704	1.11092	1.26071	0.75667	1.21522	0.301452	0.457082	0.43315	1.34016	0.637771	0.450984	0.31254	1.01257	1.73693	1.27048	0.510897	0.567999	0.613558	1.29176	0.8918	0.477348	0.537565	0.93531	1.3287	1.29469	0.469771	0.470183	0.809132	0.588699	1.1363	0.828051	0.668341	0.459574	1.45251	0.458991	0.964027	0.876867	1.06118	0.497792	0.630649
NR4A2	0.203358	0.522617	0.915542	0.599769	0.917498	0.24932	0.410648	0.465704	1.11092	1.26071	0.75667	1.21522	0.301452	0.457082	0.43315	1.34016	0.637771	0.450984	0.31254	1.01257	1.73693	1.27048	0.510897	0.567999	0.613558	1.29176	0.8918	0.477348	0.537565	0.93531	1.3287	1.29469	0.469771	0.470183	0.809132	0.588699	1.1363	0.828051	0.668341	0.459574	1.45251	0.458991	0.964027	0.876867	1.06118	0.497792	0.630649
NR4A3	0.203358	0.522617	0.915542	0.599769	0.917498	0.24932	0.410648	0.465704	1.11092	1.26071	0.75667	1.21522	0.301452	0.457082	0.43315	1.34016	0.637771	0.450984	0.31254	1.01257	1.73693	1.27048	0.510897	0.567999	0.613558	1.29176	0.8918	0.477348	0.537565	0.93531	1.3287	1.29469	0.469771	0.470183	0.809132	0.588699	1.1363	0.828051	0.668341	0.459574	1.45251	0.458991	0.964027	0.876867	1.06118	0.497792	0.630649
NR5A1	0.199148	0.690976	0.924875	0.704466	0.864266	0.270725	0.61961	0.649964	0.797144	1.26559	0.765672	1.04902	0.375399	0.409928	0.608877	1.22982	0.825467	0.725885	0.367422	0.763343	1.70409	1.09323	0.52124	0.729405	0.824588	1.47235	0.800985	0.666217	0.555669	0.885213	1.25036	0.747669	0.543926	0.593733	0.941871	0.682371	1.13298	0.514892	0.856268	0.564122	1.29346	0.652236	0.977946	0.86418	0.799524	0.597406	0.626203
NR5A2	0.199148	0.690976	0.924875	0.704466	0.864266	0.270725	0.61961	0.649964	0.797144	1.26559	0.765672	1.04902	0.375399	0.409928	0.608877	1.22982	0.825467	0.725885	0.367422	0.763343	1.70409	1.09323	0.52124	0.729405	0.824588	1.47235	0.800985	0.666217	0.555669	0.885213	1.25036	0.747669	0.543926	0.593733	0.941871	0.682371	1.13298	0.514892	0.856268	0.564122	1.29346	0.652236	0.977946	0.86418	0.799524	0.597406	0.626203
OLIG1	0.21009	0.183545	0.844109	0.514431	0.887554	0.24725	0.179457	0.261545	0.704599	1.42258	0.63917	1.06425	0.14599	0.215059	0.153058	1.34432	0.274555	0.276457	0.26437	1.2179	1.50039	0.467464	0.426231	0.275591	0.430117	1.25015	0.954321	0.178804	0.478571	0.944047	1.33479	0.519072	0.375493	0.327538	0.552379	0.405489	1.06989	0.85141	0.338495	0.299194	1.50464	0.345581	0.931282	0.742787	0.746113	0.377891	0.582459
OLIG2	0.21009	0.183545	0.844109	0.514431	0.887554	0.24725	0.179457	0.261545	0.704599	1.42258	0.63917	1.06425	0.14599	0.215059	0.153058	1.34432	0.274555	0.276457	0.26437	1.2179	1.50039	0.467464	0.426231	0.275591	0.430117	1.25015	0.954321	0.178804	0.478571	0.944047	1.33479	0.519072	0.375493	0.327538	0.552379	0.405489	1.06989	0.85141	0.338495	0.299194	1.50464	0.345581	0.931282	0.742787	0.746113	0.377891	0.582459
OLIG3	0.21009	0.183545	0.844109	0.514431	0.887554	0.24725	0.179457	0.261545	0.704599	1.42258	0.63917	1.06425	0.14599	0.215059	0.153058	1.34432	0.274555	0.276457	0.26437	1.2179	1.50039	0.467464	0.426231	0.275591	0.430117	1.25015	0.954321	0.178804	0.478571	0.944047	1.33479	0.519072	0.375493	0.327538	0.552379	0.405489	1.06989	0.85141	0.338495	0.299194	1.50464	0.345581	0.931282	0.742787	0.746113	0.377891	0.582459
ONECUT1	0.441129	0.431742	0.791615	0.570007	1.12403	0.282984	0.460264	0.438938	0.81815	1.22399	0.766334	1.5109	0.372566	0.939327	0.1574	1.64886	0.812425	0.419788	0.325472	2.82917	0.477842	0.803607	0.441338	0.300196	0.500955	1.00288	0.975967	0.201435	0.471767	0.892944	1.47987	1.75016	0.386766	0.299172	0.677414	0.191037	0.520524	1.96422	0.448076	0.48342	1.84716	0.590731	0.826284	0.954062	1.28415	0.486799	0.5527
ONECUT2	0.441129	0.431742	0.791615	0.570007	1.12403	0.282984	0.460264	0.438938	0.81815	1.22399	0.766334	1.5109	0.372566	0.939327	0.1574	1.64886	0.812425	0.419788	0.325472	2.82917	0.477842	0.803607	0.441338	0.300196	0.500955	1.00288	0.975967	0.201435	0.471767	0.892944	1.47987	1.75016	0.386766	0.299172	0.677414	0.191037	0.520524	1.96422	0.448076	0.48342	1.84716	0.590731	0.826284	0.954062	1.28415	0.486799	0.5527
ONECUT3	0.441129	0.431742	0.791615	0.570007	1.12403	0.282984	0.460264	0.438938	0.81815	1.22399	0.766334	1.5109	0.372566	0.939327	0.1574	1.64886	0.812425	0.419788	0.325472	2.82917	0.477842	0.803607	0.441338	0.300196	0.500955	1.00288	0.975967	0.201435	0.471767	0.892944	1.47987	1.75016	0.386766	0.299172	0.677414	0.191037	0.520524	1.96422	0.448076	0.48342	1.84716	0.590731	0.826284	0.954062	1.28415	0.486799	0.5527
OSR1	0.47995	0.286739	1.06595	1.08617	0.89569	0.681784	0.575288	0.921207	0.644561	0.944943	0.949983	0.989877	0.567453	0.509987	1.30084	0.853548	0.552207	1.15372	0.735348	0.66236	0.729053	1.27749	0.815532	1.00767	1.01611	1.35541	1.02697	1.32254	1.01958	0.96823	0.931743	0.779285	0.981997	0.915579	1.11869	1.11394	0.735848	0.306064	1.32089	0.760883	0.907928	0.982507	1.16485	0.927694	0.728444	1.19319	0.947398
OSR2	0.47995	0.286739	1.06595	1.08617	0.89569	0.681784	0.575288	0.921207	0.644561	0.944943	0.949983	0.989877	0.567453	0.509987	1.30084	0.853548	0.552207	1.15372	0.735348	0.66236	0.729053	1.27749	0.815532	1.00767	1.01611	1.35541	1.02697	1.32254	1.01958	0.96823	0.931743	0.779285	0.981997	0.915579	1.11869	1.11394	0.735848	0.306064	1.32089	0.760883	0.907928	0.982507	1.16485	0.927694	0.728444	1.19319	0.947398
OTP	0.126711	0.0241024	0.89199	0.328894	1.17093	0.0736449	0.0649985	0.205215	1.46056	2.18433	0.682769	2.1007	0.296491	0.509629	0.0404876	2.21733	0.28675	0.383742	0.234566	2.54873	0.951449	1.63377	0.31473	0.102112	0.541907	1.69979	1.05839	0.0331647	0.30708	0.976754	1.78113	2.65883	0.160195	0.0619412	0.557749	0.12469	1.24761	2.80037	0.389556	0.23387	2.19696	0.264821	0.802084	1.01796	2.18407	0.38353	0.742724
OTX1	0.180439	0.297681	0.902715	0.427556	1.11952	0.231006	0.433474	0.445562	1.48557	1.5183	0.667733	1.93382	0.372282	0.611439	0.338064	1.94059	0.632639	0.423773	0.331597	2.11094	1.46978	2.03006	0.362261	0.310318	0.561963	1.57958	1.05662	0.248433	0.420157	0.993001	1.81749	2.5153	0.273981	0.270046	0.646108	0.292013	1.22352	2.12872	0.546523	0.338652	1.84697	0.361202	0.868585	1.00411	2.07692	0.551247	0.762731
[truncated: 201 more rows]

## Sheet: Table S4
Table S4 Detailed information of each TF.
For each TF, this table contains: TF name ("TF"), the PBMs (Universal PBMs), DNA binding domain family (DBD), PWM (AT content), entropy based on its PWM ("Entropy"),
[truncated: 584 more rows]

## Sheet: Table S5
	SBS2
Mutation Class	Contribution to GR	Contribution to LR
ACA>AAA	0	0
ACA>AGA	0	0
ACA>ATA	4e-05	2e-05
ACC>AAC	6e-05	0.00022
[truncated: 92 more rows]

## Sheet: Table S6
Pathways	SBS1	SBS2	SBS3	SBS4	SBS5	SBS6	SBS7a	SBS7b	SBS7c	SBS7d	SBS8	SBS9	SBS10a	SBS10b	SBS11	SBS12	SBS13	SBS14	SBS15	SBS16	SBS17a	SBS17b	SBS18	SBS19	SBS20	SBS21	SBS22	SBS23	SBS24	SBS25	SBS26	SBS28	SBS29	SBS30	SBS31	SBS32	SBS33	SBS34	SBS35	SBS36	SBS37	SBS38	SBS39	SBS40	SBS41	SBS42	SBS44
[truncated: 90 more rows]

[truncated: 5 more sheets: Table S7, Table S8, Table S9, Table S10, Table S11]
